# Supplementary material for: Genome-wide Association Analysis Tracks Bacterial Leaf Blight Resistance Loci In Rice Diverse Germplasm
Source: Rice (N Y). 2017 Mar 21;10:8. doi: 10.1186/s12284-017-0147-4 (PMC5359197; doi:10.1186/s12284-017-0147-4)
Supplement: Supplementary file 1 — Information on the 285 diverse genotypes used in this study. (XLSX 34 kb) [file 12284_2017_147_MOESM1_ESM.xlsx]

## Sheet: Sheet1
Table S1. Information on the 285 diverse genotypes used in this study.
Designation	Sub-groupa	Originb	IRRI GIDc	Classification	PXO61 (Race1)	PXO86 (Race2)	PXO79 (Race3)	PXO71 (Race4)	PXO112 (Race5)	PXO99 (Race6)	PXO339 (Race9a)	PXO349 (Race9b)	PXO341 (Race10)	Freq.R	Freq.MR	Freq.MS	Freq.S
IR09F154	Indica1	IRRI	4537424	Breeding line	R	R	MR	R	R	R	R	R	R	8	1	0	0
IR08N134	Indica1	IRRI	4537475	Breeding line	R	R	R	R	R	MR	R	R	R	8	1	0	0
IR 72890-81-3-2-2	Indica1	IRRI	4537456	Breeding line	R	R	R	MR	R	MR	R	R	R	7	2	0	0
IR05N173	Indica1	IRRI	4537460	Breeding line	R	R	R	MR	R	MS	R	R	R	7	1	1	0
IR09N530	Indica1	IRRI	4537493	Breeding line	R	R	R	MS	R	S	R	R	R	7	0	1	1
IR08N104	Indica1	IRRI	4537472	Breeding line	R	MR	R	MR	R	MR	R	R	R	6	3	0	0
IR 72875-94-3-3-2	Indica1	IRRI	4537455	Breeding line	R	R	MR	MR	R	S	R	R	R	6	2	0	1
IR08A176	Indica1	IRRI	4537476	Breeding line	R	R	MR	MR	R	S	R	R	R	6	2	0	1
IR04A393	Indica1	IRRI	4537525	Breeding line	R	R	MR	MS	R	S	R	R	R	6	1	1	1
IR09N495	Indica1	IRRI	4537481	Breeding line	R	MR	MR	MR	R	MR	R	R	R	5	4	0	0
PSBRC 82	Indica1	Philippines	4537443	Variety	R	MR	MR	MR	R	S	R	R	R	5	3	0	1
IR 68450-36-3-2-2-3	Indica1	IRRI	4537450	Breeding line	R	MR	MR	R	R	MS	R	R	MR	5	3	1	0
PSB RC82	Indica1	Philippines	4537550	Variety	R	R	MR	MS	MR	S	R	R	R	5	2	1	1
CIHERANG	Indica1	Indonesia	4537419	Variety	R	S	S	MR	R	S	R	R	R	5	1	0	3
IR 60	Indica1	IRRI	4537449	Variety	R	MS	MS	MR	R	MS	R	R	R	5	1	3	0
NSIC RC302	Indica1	Philippines	4537461	Variety	R	MS	MS	MR	R	MS	R	R	R	5	1	3	0
IR08N121	Indica1	IRRI	4537473	Breeding line	R	MS	S	MR	R	S	R	R	R	5	1	1	2
IR10N101	Indica1	IRRI	4537477	Breeding line	R	MS	MS	MR	R	MS	R	R	R	5	1	3	0
IR09N508	Indica1	IRRI	4537485	Breeding line	R	MR	MS	MS	R	MS	R	R	R	5	1	3	0
IR09N519	Indica1	IRRI	4537488	Breeding line	R	S	MS	MR	R	S	R	R	R	5	1	1	2
IR09N528	Indica1	IRRI	4537491	Breeding line	R	MS	MS	MR	R	S	R	R	R	5	1	2	1
NSIC RC158	Indica1	Philippines	4537500	Variety	R	MS	MS	MR	R	S	R	R	R	5	1	2	1
IR 70210-39-CPA 7-1-1-4-2	Indica1	IRRI	4537517	Breeding line	R	MS	MS	MR	R	S	R	R	R	5	1	2	1
IR 77298-14-1-2-10	Indica1	IRRI	4537523	Breeding line	R	S	MS	MR	R	S	R	R	R	5	1	1	2
IR09L324	Indica1	IRRI	4537530	Breeding line	R	MS	MS	MR	R	S	R	R	R	5	1	2	1
IR08L118	Indica1	IRRI	4537534	Breeding line	R	MS	MS	MR	R	MS	R	R	R	5	1	3	0
PSB RC80	Indica1	Philippines	4537549	Variety	R	MS	MS	MR	R	MS	R	R	R	5	1	3	0
IR 71730-51-2	Indica1	IRRI	4537583	Breeding line	R	MS	S	R	R	S	MR	R	R	5	1	1	2
MATATAG 1	Indica1	Philippines	4537622	Variety	R	MS	MS	MR	R	MS	R	R	R	5	1	3	0
IR09N543	Indica1	IRRI	4537487	Breeding line	R	MS	S	MS	R	S	R	R	R	5	0	2	2
IR 71700-247-1-1-2	Indica1	IRRI	4537452	Breeding line	R	MR	MS	MR	R	MS	MR	R	R	4	3	2	0
IR08N158	Indica1	IRRI	4537482	Breeding line	MR	MR	MR	S	R	S	R	R	R	4	3	0	2
IR09N538	Indica1	IRRI	4537499	Breeding line	R	MR	MS	R	R	MS	MR	MR	R	4	3	2	0
IR06A181	Indica1	IRRI	4537468	Breeding line	R	MS	MS	MR	R	MS	MR	R	R	4	2	3	0
IR09N494	Indica1	IRRI	4537478	Breeding line	R	MS	MS	MR	R	S	R	MR	R	4	2	2	1
IR09N527	Indica1	IRRI	4537490	Breeding line	MR	MS	MS	MR	R	S	R	R	R	4	2	2	1
IR09N531	Indica1	IRRI	4537495	Breeding line	R	MS	MS	MR	R	S	MR	R	R	4	2	2	1
IR01A163	Indica1	IRRI	4537522	Breeding line	R	MS	MS	MR	R	MS	MR	R	R	4	2	3	0
MATATAG 2	Indica1	Philippines	4537623	Variety	MR	S	MS	MR	R	MS	R	R	R	4	2	2	1
IR06A144	Indica1	IRRI	4537467	Breeding line	R	MS	MS	MS	R	S	R	R	MR	4	1	3	1
IR09N536	Indica1	IRRI	4537494	Breeding line	R	MS	MS	R	R	S	MS	MR	R	4	1	3	1
MATATAG 3	Indica1	Philippines	4537624	Variety	R	MS	MS	MR	R	S	R	MS	R	4	1	3	1
IR06N233	Indica1	IRRI	4537469	Breeding line	R	MS	MS	R	R	MS	MS	MS	R	4	0	5	0
IR 72868-10-1-3-2	Indica1	IRRI	4537453	Breeding line	MR	S	S	MR	R	S	R	R	MR	3	3	0	3
IR 72870-19-2-2-3	Indica1	IRRI	4537454	Breeding line	MR	MR	MS	MS	R	S	R	MR	R	3	3	2	1
MATATAG 9	Indica1	Philippines	4537457	Variety	MR	MS	MS	MR	R	S	R	MR	R	3	3	2	1
IR06N119	Indica1	IRRI	4537462	Breeding line	R	MR	MR	MR	R	MS	S	S	R	3	3	1	2
IR06A147	Indica1	IRRI	4537466	Breeding line	R	MR	MS	R	R	MR	MS	MS	MR	3	3	3	0
IR08N128	Indica1	IRRI	4537474	Breeding line	R	MR	MS	MR	R	MS	MS	MR	R	3	3	3	0
IR 83614-1007-B-B	Indica1	IRRI	4537535	Breeding line	MR	MS	MS	MR	R	MS	R	MR	R	3	3	3	0
IR10L149	Indica1	IRRI	4537538	Breeding line	R	MS	MS	MR	R	S	MR	MR	R	3	3	2	1
IR 72	Indica1	IRRI	4537431	Variety	R	MS	MR	MS	R	S	MR	MS	R	3	2	3	1
PSBRC 68	Indica1	Philippines	4537432	Variety	MR	S	MS	MS	R	S	R	R	MR	3	2	2	2
IR09N202	Indica1	IRRI	4537497	Breeding line	MR	MS	MS	MS	R	S	R	R	MR	3	2	3	1
IR 83614-1002-B-B	Indica1	IRRI	4537533	Breeding line	MR	MS	S	S	R	S	R	R	MR	3	2	1	3
IR10L128	Indica1	IRRI	4537539	Breeding line	MR	S	S	S	R	S	MR	R	R	3	2	0	4
IR10L146	Indica1	IRRI	4537541	Breeding line	MR	S	MS	MS	R	S	R	R	MR	3	2	2	2
PSB RC68	Indica1	Philippines	4537548	Variety	R	MS	MS	MR	R	S	MR	MS	R	3	2	3	1
IR09F171	Indica1	IRRI	4537426	Breeding line	R	MS	MS	MR	R	S	S	MS	R	3	1	3	2
IR09F436	Indica1	IRRI	4537428	Variety	R	S	MS	R	R	MS	MS	MS	MR	3	1	4	1
NSIC RC140	Indica1	Philippines	4537458	Variety	R	S	MS	MR	R	MS	S	MS	R	3	1	3	2
IR06M141	Indica1	IRRI	4537464	Breeding line	R	MS	S	MR	R	S	S	MS	R	3	1	2	3
IR07A183	Indica1	IRRI	4537470	Breeding line	R	MS	MS	MR	R	S	S	S	R	3	1	2	3
IR07A253	Indica1	IRRI	4537480	Breeding line	R	MS	MS	MR	R	S	MS	S	R	3	1	3	2
IR08N209	Indica1	IRRI	4537484	Breeding line	R	MS	MS	MS	MS	S	R	MR	R	3	1	4	1
IR09N516	Indica1	IRRI	4537489	Breeding line	R	S	S	MR	R	MS	S	S	R	3	1	1	4
IR09N534	Indica1	IRRI	4537496	Breeding line	R	MS	MS	MR	R	MS	MS	MS	R	3	1	5	0
IR09N537	Indica1	IRRI	4537498	Breeding line	R	MS	MS	R	R	MS	MS	MS	MR	3	1	5	0
NSIC RC222	Indica1	Philippines	4537503	Variety	R	MS	MS	MR	R	MS	MS	MS	R	3	1	5	0
IR 77298-5-6-18	Indica1	IRRI	4537524	Breeding line	R	S	MS	MR	R	MS	S	MS	R	3	1	3	2
IR09L343	Indica1	IRRI	4537531	Breeding line	R	S	MS	MS	R	S	R	MS	MR	3	1	3	2
IR64	Indica1	IRRI	4537632	Variety	R	S	MS	MR	R	MS	MS	MS	R	3	1	4	1
IR64	Indica1	IRRI	4537675	Variety	R	S	MS	MR	R	S	S	MS	R	3	1	2	3
IR06N155	Indica1	IRRI	4537465	Breeding line	R	MS	MS	MS	R	S	MS	MS	R	3	0	5	1
IR09N503	Indica1	IRRI	4537483	Breeding line	R	MS	MS	MS	R	MS	S	MS	R	3	0	5	1
IR08N210	Indica1	IRRI	4537486	Breeding line	R	S	S	MS	R	MS	MS	MS	R	3	0	4	2
IR09N529	Indica1	IRRI	4537492	Breeding line	R	MS	MS	MS	R	MS	MS	S	R	3	0	5	1
IR 77080-B-34-3	Indica1	IRRI	4537521	Breeding line	MR	S	MS	MR	R	S	MR	MR	R	2	4	1	2
CT 9993-5-10-1-M	Indica1	Colombia	4537513	Variety	MR	MR	MS	MR	R	MS	MS	MS	R	2	3	4	0
THASANO 1	Indica1	Lao People's Democratic Republic	4537626	Variety	MR	MR	MS	MR	R	S	MS	MS	R	2	3	3	1
PSB RC88	Indica1	Philippines	4537634	Variety	R	MS	MS	MR	R	MR	MS	MS	MR	2	3	4	0
SANHUANGZHAN NO 2	Indica1	China	4537669	Variety	MR	MS	MS	R	R	MS	MS	MR	MR	2	3	4	0
IR 65	Indica1	IRRI	4537702	Variety	MR	S	MS	S	R	S	MR	MR	R	2	3	1	3
IR09F153	Indica1	IRRI	4537423	Variety	S	MR	MS	S	MS	MS	R	R	MR	2	2	3	2
IR04A428	Indica1	IRRI	4537459	Breeding line	MR	MS	MR	MS	R	S	MS	MS	R	2	2	4	1
IR09A228	Indica1	IRRI	4537479	Breeding line	MR	MS	MS	MR	R	MS	MS	MS	R	2	2	5	0
NSIC RC214	Indica1	Philippines	4537502	Variety	MR	S	MS	MR	R	S	MS	MS	R	2	2	3	2
BASMATI MWEA	Indica1	Kenya	4537512	Landrace	S	MS	MS	S	MR	S	R	R	MR	2	2	2	3
IR06L161	Indica1	IRRI	4537526	Variety	MR	MS	MS	MR	R	S	S	MS	R	2	2	3	2
MATATAG 3	Indica1	Philippines	4537616	Variety	MR	MS	MS	MR	R	MS	MS	MS	R	2	2	5	0
IRRI 105	Indica1	IRRI	4537633	Variety	MR	MS	MS	MR	R	MS	MS	MS	R	2	2	5	0
IR 81896-B-B-74	Indica1	IRRI	4537529	Breeding line	S	MS	MS	S	MR	S	R	R	S	2	1	2	4
IR09L317	Indica1	IRRI	4537532	Breeding line	MR	MS	MS	MS	R	S	MS	MS	R	2	1	5	1
IR78221-19-6-82-B-B	Indica1	IRRI	4537610	Breeding line	S	MS	MS	S	MS	S	R	R	MR	2	1	3	3
PSB RC18	Indica1	Philippines	4537504	Variety	MS	MS	MS	MS	R	S	MS	MS	R	2	0	6	1
IR 55419-04	Indica1	IRRI	4537515	Breeding line	S	MS	MS	S	MS	S	R	R	MS	2	0	4	3
IR 84170-1519-B	Indica1	IRRI	4537536	Breeding line	S	MS	MS	S	MS	S	R	R	MS	2	0	4	3
IR78221-19-6-99-B-B	Indica1	IRRI	4537602	Breeding line	S	MS	MS	S	MS	S	R	R	MS	2	0	4	3
IR78222-20-7-148-2-B	Indica1	IRRI	4537603	Breeding line	S	S	MS	S	MS	S	R	R	MS	2	0	3	4
IR78221-19-6-7-B-B	Indica1	IRRI	4537605	Breeding line	S	MS	MS	S	MS	S	R	R	MS	2	0	4	3
IR78221-19-4-54-B-B	Indica1	IRRI	4537606	Breeding line	S	MS	MS	S	MS	S	R	R	S	2	0	3	4
IR78221-19-6-56-B-B	Indica1	IRRI	4537607	Breeding line	S	S	MS	S	MS	S	R	R	MS	2	0	3	4
IR78221-19-3-196-B-B	Indica1	IRRI	4537608	Breeding line	S	MS	MS	S	S	S	R	R	MS	2	0	3	4
IR 77542-551-1-1-1-1-2	Indica1	IRRI	4537582	Breeding line	MR	MS	MS	MR	R	S	MS	S	MR	1	3	3	2
THADOKKHAM 1	Indica1	Lao People's Democratic Republic	4537625	Variety	MR	MS	MS	MR	R	S	S	MS	MR	1	3	3	2
IR06N146	Indica1	IRRI	4537463	Breeding line	S	MS	MS	S	MS	S	MR	R	MR	1	2	3	3
IR 57514-PMI 5-B-1-2	Indica1	IRRI	4537516	Breeding line	MR	S	MS	S	MR	S	S	S	R	1	2	1	5
IR09F185	Indica1	IRRI	4537427	Breeding line	S	S	MS	S	MS	S	MR	R	MS	1	1	3	4
IR 71606-2-1-1-1-3-3-1-2	Indica1	IRRI	4537451	Breeding line	MR	S	S	MS	R	S	MS	S	MS	1	1	3	4
IR 74371-70-1-1	Indica1	IRRI	4537520	Breeding line	S	S	MS	S	MS	S	MR	R	S	1	1	2	5
IR10L137	Indica1	IRRI	4537540	Breeding line	S	S	MS	S	S	S	MR	R	MS	1	1	2	5
IR78221-19-6-3-B-B	Indica1	IRRI	4537604	Breeding line	S	MS	MS	S	MS	S	MR	R	MS	1	1	4	3
IR78221-19-6-90-B-B	Indica1	IRRI	4537609	Breeding line	S	MS	MS	S	MS	S	MR	R	MS	1	1	4	3
NSIC RC9	Indica1	Philippines	4537506	Variety	MS	MS	MS	S	MS	S	R	MS	MS	1	0	6	2
IR09F158	Indica1	IRRI	4537425	Breeding line	S	S	MS	S	MR	S	S	S	MR	0	2	1	6
IR08M110	Indica1	IRRI	4537471	Breeding line	S	MS	MS	MS	MR	MS	MS	MS	MR	0	2	6	1
NSIC RC212	Indica1	Philippines	4537501	Variety	S	MS	MS	MS	MR	MS	MR	MS	S	0	2	5	2
NSIC RC192	Indica1	Philippines	4537519	Variety	S	MS	MS	S	MR	S	MS	MS	MS	0	1	5	3
NSIC 2011 RC274	Indica1	Philippines	4537527	Variety	S	S	MS	S	MS	S	S	S	MS	0	0	3	6
JUMA 58	Indica1	Colombia	4537638	Variety	S	MS	MS	S	S	S	S	MS	MS	0	0	4	5
IR 85483-68 RIL	Indica1	IRRI	4537640	Breeding line	S	S	S	S	S	S	S	S	MS	0	0	1	8
IRBB 59	Indica2	IRRI	4537576	BB NIL	R	R	R	R	R	R	R	R	R	9	0	0	0
IRBB 60	Indica2	IRRI	4537577	BB NIL	R	R	R	MR	R	R	R	R	R	8	1	0	0
IRBB 66	Indica2	IRRI	4537579	BB NIL	R	MR	R	MR	R	R	R	R	R	7	2	0	0
IRBB 5	Indica2	IRRI	4537568	BB NIL	R	R	R	MR	R	MS	R	R	R	7	1	1	0
IRBB 62	Indica2	IRRI	4537578	BB NIL	R	R	R	MS	R	MR	MR	R	R	6	2	1	0
IRBB23	Indica2	IRRI	4537580	BB NIL	R	R	MR	MS	R	MR	R	R	R	6	2	1	0
VANDANA	Indica2	India	4537678	Variety	R	MS	MS	MR	R	MS	R	R	R	5	1	3	0
IR36	Indica2	IRRI	4537663	Variety	R	MS	MS	MR	R	MS	R	R	MR	4	2	3	0
IRBB 7	Indica2	IRRI	4537569	BB NIL	MS	R	R	S	R	MS	MS	MS	R	4	0	4	1
IRBB 21	Indica2	IRRI	4537575	BB NIL	R	R	R	MR	MR	MR	MR	MR	MS	3	5	1	0
SUNDENSIS	Indica2	Kazakhstan	4537698	Landrace	R	MS	MS	MR	R	MS	MS	MS	R	3	1	5	0
PERLA	Indica2	Colombia	4537557	Landrace	MS	MS	MS	MR	R	MS	MS	MR	R	2	2	5	0
IRBB 4	Indica2	IRRI	4537567	BB NIL	MR	MS	MS	MS	R	MS	S	MS	R	2	1	5	1
IRBB 10	Indica2	IRRI	4537571	BB NIL	S	R	MS	S	R	S	S	MS	S	2	0	2	5
IRBB 8	Indica2	IRRI	4537570	BB NIL	MS	MR	MR	MS	MR	MS	MS	MS	R	1	3	5	0
IRBB 14	Indica2	IRRI	4537574	BB NIL	S	MS	MS	S	R	S	S	S	MS	1	0	3	5
SL 22-613	Indica2	Sierra Leone	4537699	Landrace	MS	MR	MR	MS	MS	S	MR	MR	MR	0	5	3	1
IRBB 1	Indica2	IRRI	4537564	BB NIL	MS	MS	MS	MS	MR	MS	MR	MS	MS	0	2	7	0
IRBB 3	Indica2	IRRI	4537566	BB NIL	S	MS	MS	MS	MS	S	MS	MR	MR	0	2	5	2
IR 24	Indica2	IRRI	4537629	Variety	S	MS	MS	S	MS	S	S	MS	MR	0	1	4	4
IRBB 11	Indica2	IRRI	4537572	BB NIL	S	MS	MS	MS	MS	S	S	MS	MR	0	1	5	3
IRBB 13	Indica2	IRRI	4537573	BB NIL	S	MS	MS	S	MS	MR	MS	MS	MS	0	1	6	2
IR 24	Indica2	IRRI	4537448	Variety	S	MS	MS	S	MS	S	MS	MS	S	0	0	5	4
IRBB 2	Indica2	IRRI	4537565	BB NIL	S	MS	MS	S	MS	S	MS	MS	MS	0	0	6	3
CR 5272	Indica2	Costa Rica	4537635	Variety	S	S	MS	S	MS	S	S	MS	MS	0	0	4	5
WU BAI LI	Indica2	China	4537637	Landrace	S	S	MS	S	MS	S	S	MS	MS	0	0	4	5
IR74	Indica2	IRRI	4537639	Variety	S	S	MS	MS	MS	S	MS	S	MS	0	0	5	4
IR24	Indica2	IRRI	No GID filed	Variety	S	S	MS	S	MS	S	S	S	MS	0	0	3	6
CBB 23	Indica3	China	4537581	BB NIL	R	R	MR	MR	R	R	R	R	R	7	2	0	0
TE QING	Indica3	China	4537668	Variety	R	MS	MS	R	R	MS	R	R	R	6	0	3	0
IR 42	Indica3	IRRI	4537429	Variety	R	MS	MS	MR	R	S	R	R	R	5	1	2	1
TKM 6	Indica3	India	4537618	Variety	MR	MS	MS	R	R	S	R	R	R	5	1	2	1
BR 11	Indica3	Bangladesh	4537620	Variety	R	MS	MS	MR	R	S	R	MR	R	4	2	2	1
KAOLACK	Indica3	Guinea	4537435	Landrace	S	R	S	S	R	S	MR	R	MR	3	2	0	4
ASHI BINNI	Indica3	Bangladesh	4537664	Landrace	S	R	MS	MS	R	S	MR	R	MS	3	1	3	2
CODY	Indica3	USA	4537420	Variety	MR	S	MS	S	MS	S	R	R	MR	2	2	2	3
SWARNA	Indica3	India	4537444	Variety	MS	MS	MS	MS	MR	S	R	R	MR	2	2	4	1
BIRAIN 360	Indica3	Bangladesh	4537665	Variety	S	R	MS	S	R	S	MS	MR	MS	2	1	3	3
KHAO MINE LAR	Indica3	Myanmar	4537438	Landrace	S	S	S	S	S	S	R	R	S	2	0	0	7
IR 81896-B-B-431	Indica3	IRRI	4537528	Breeding line	S	MS	MS	S	MS	S	R	R	MS	2	0	4	3
RAUSRR 30	Indica3	India	4537552	Landrace	S	S	MS	S	MS	S	R	R	S	2	0	2	5
SAMBHA MAHSURI	Indica3	India	4537671	Variety	S	MS	MS	S	MS	S	R	R	MS	2	0	4	3
CO 39	Indica3	India	4537677	Variety	S	S	MS	S	MS	S	R	R	MS	2	0	3	4
UTRI RAJAPAN	Indica3	Indonesia	4537614	Landrace	S	S	MS	S	MR	S	MR	R	MR	1	3	1	4
BALAMAWEE	Indica3	Sri Lanka	4537447	Landrace	S	S	MS	S	S	S	R	MR	MS	1	1	2	5
LAL AUS	Indica3	India	4537544	Landrace	S	S	S	S	S	S	MR	R	S	1	1	0	7
BHASAMANIK	Indica3	Bangladesh	4537554	Landrace	MS	MS	MS	MS	MS	S	R	MR	MS	1	1	6	1
UTRI MERAH	Indica3	Indonesia	4537613	Landrace	S	S	MS	S	MS	S	MR	R	MS	1	1	3	4
HOMNANGNOUANE	Indica3	Lao People's Democratic Republic	4537653	Variety	S	MS	MS	S	S	S	MR	R	MS	1	1	3	4
GAEW KHAO 27-15-10	Indica3	Thailand	4537658	Variety	S	S	S	S	R	S	S	MS	MS	1	0	2	6
MIN CHE NIEN HSU THOU	Indica3	China	4537546	Landrace	S	MR	MR	S	MS	S	MR	MR	MR	0	5	1	3
UTRI MERAH	Indica3	Indonesia	4537612	Landrace	MS	S	S	S	MR	S	MR	MR	MR	0	4	1	4
DHOLAMON 64-3	Indica3	Bangladesh	4537421	Landrace	S	S	MS	S	MS	S	MR	MR	MS	0	2	3	4
IR 68552-100-1-2	Indica3	IRRI	4537430	Breeding line	S	MS	S	S	S	S	MR	MR	MS	0	2	2	5
KHAO HLAN ON	Indica3	Myanmar	4537437	Landrace	S	S	S	S	MS	S	MS	MR	MR	0	2	2	5
MADABARU	Indica3	Sri Lanka	4537440	Landrace	S	S	S	S	S	S	MR	MR	S	0	2	0	7
TKM 9	Indica3	India	4537446	Variety	MS	S	MS	S	MR	S	MS	MS	MR	0	2	4	3
DHOLA AMAN (LOWLAND AMAN)	Indica3	Bangladesh	4537560	Landrace	S	S	S	S	S	S	MR	MR	S	0	2	0	7
DEE GEO WOO GEN	Indica3	Taiwan	4537682	Landrace	MS	MS	S	S	MR	S	MS	MR	MS	0	2	4	3
HSUNG TIENG	Indica3	China	4537422	Landrace	S	S	S	S	S	S	MS	MR	MS	0	1	2	6
THUNMAR HAMARA	Indica3	Sri Lanka	4537445	Landrace	S	S	S	S	S	S	MS	MR	S	0	1	1	7
182	Indica3	Pakistan	4537561	Landrace	S	S	MS	S	S	S	MS	MR	S	0	1	2	6
POKKALI	Indica3	Sri Lanka	4537662	Landrace	S	S	MS	S	S	S	MR	MS	S	0	1	2	6
MA ZHAN (RED)	Indica3	China	4537441	Landrace	S	MS	S	S	MS	S	MS	S	MS	0	0	4	5
IR 84170-1534-2-B	Indica3	IRRI	4537537	Breeding line	MS	MS	MS	S	MS	S	MS	S	MS	0	0	6	3
DENG DENG QI	Indica3	China	4537636	Landrace	S	S	S	S	S	S	S	MS	MS	0	0	2	7
LEUANG YAI 29-12-2	Indica3	Thailand	4537655	Breeding line	S	S	MS	S	S	S	MS	S	MS	0	0	3	6
KAW LUYOENG	Indica3	Thailand	4537656	Landrace	S	MS	MS	S	S	S	MS	S	S	0	0	3	6
MEUY KASET	Indica3	Thailand	4537657	Landrace	S	S	S	S	MS	S	S	S	S	0	0	1	8
PAH WEAN	Indica3	Thailand	4537660	Landrace	S	MS	S	S	MS	S	S	S	MS	0	0	3	6
LUA SE	Indica3	Vietnam	4537661	Landrace	S	MS	S	S	MS	S	S	MS	MS	0	0	4	5
I GEO TZE	Indica3	Taiwan	4537674	Landrace	S	S	S	S	MS	S	MS	S	MS	0	0	3	6
VANDANA	Indica3	India	4537611	Variety	S	MS	S	S	S	S	S	S	MS	0	0	2	7
TADUKAN	Indica3	Philippines	4537692	Landrace	S	MS	MS	S	S	S	S	MS	S	0	0	3	6
AUS 299	Aus	Bangladesh	4537509	Breeding line	R	R	MR	R	R	MS	R	R	MR	6	2	1	0
DULAR	Aus	India	4537514	Variety	MR	R	R	MR	R	S	R	R	R	6	2	0	1
AUS BAK TULSI	Aus	Bangladesh	4537511	Landrace	R	R	MR	MS	R	S	R	R	R	6	1	1	1
ASE PULU JAWA	Aus	Indonesia	4537592	Landrace	R	R	MR	MS	R	MS	R	R	R	6	1	2	0
AUS 298	Aus	Bangladesh	4537595	Breeding line	R	R	MR	MS	R	S	R	R	R	6	1	1	1
MAKALIOKA 34	Aus	Madagascar	4537558	Variety	R	R	MS	MS	R	S	R	R	R	6	0	2	1
KALIMEKRI 77-5	Aus	Bangladesh	4537584	Variety	MR	R	MR	MR	R	MS	R	R	R	5	3	1	0
DV 86	Aus	Bangladesh	4537585	Variety	MR	MR	R	MR	R	MS	R	R	R	5	3	1	0
CHENGRI	Aus	Bangladesh	4537590	Landrace	R	R	MR	S	R	S	MR	R	R	5	2	0	2
AUS 307	Aus	Bangladesh	4537596	Breeding line	MR	R	R	MS	R	S	MR	R	R	5	2	1	1
KHAIYAN	Aus	Bangladesh	4537436	Landrace	MR	R	MS	MS	R	S	R	R	R	5	1	2	1
DV85	Aus	Bangladesh	4537684	Variety	MS	R	MR	S	R	MS	R	R	R	5	1	2	1
KALONCHI	Aus	Bangladesh	4537434	Landrace	R	S	MR	MR	R	MS	MR	R	R	4	3	1	1
AUS 304	Aus	Bangladesh	4537510	Breeding line	MR	R	MR	MS	R	S	MR	R	R	4	3	1	1
KALO KUCHI	Aus	Bangladesh	4537559	Landrace	R	MR	MR	S	R	S	MR	R	R	4	3	0	2
CHINSURAH BORO 2	Aus	India	4537586	Landrace	MR	R	MR	MS	R	MS	MR	R	R	4	3	2	0
AUS 80	Aus	Bangladesh	4537594	Breeding line	MR	R	MR	MS	R	S	MR	R	R	4	3	1	1
SAMBEGEURY	Aus	Senegal	4537679	Landrace	MR	R	MS	MS	R	S	MR	R	R	4	2	2	1
LAKSMILOTA	Aus	Bangladesh	4537593	Landrace	MS	MR	MR	MR	R	MS	MR	R	R	3	4	2	0
LIEN CHAN SHA PU TSAN	Aus	China	4537545	Landrace	MR	R	MS	MS	R	S	MR	R	MR	3	3	2	1
KAL SHONI	Aus	Bangladesh	4537556	Landrace	MR	MR	MS	S	R	S	R	R	MR	3	3	1	2
ARC 11204	Aus	India	4537588	Breeding line	MR	MR	MS	S	R	S	MR	R	R	3	3	1	2
BERI	Aus	Bangladesh	4537589	Landrace	MR	MR	MS	S	R	S	MR	R	R	3	3	1	2
RATA 21-3	Aus	Bangladesh	4537599	Breeding line	MR	R	MS	S	MS	S	R	R	MR	3	2	2	2
AUSBORO	Aus	Bangladesh	4537418	Landrace	S	MS	S	MS	R	S	R	R	MS	3	0	3	3
KALIA	Aus	Bangladesh	4537543	Landrace	MR	MR	MR	MS	R	S	MR	R	MR	2	5	1	1
PURA NUKNA	Aus	Bangladesh	4537591	Landrace	MS	MR	MR	MS	R	S	MR	MR	R	2	4	2	1
BEGUNBICHI 348	Aus	Bangladesh	4537598	Breeding line	S	MR	R	MS	MR	MS	MR	R	MR	2	4	2	1
BASMATI BAHAR (LONGER GRAIN)	Aus	India	4537643	Landrace	MR	MR	MS	S	MR	S	MR	R	R	2	4	1	2
TUPA 730	Aus	Bangladesh	4537601	Breeding line	MS	MR	MR	MS	MS	S	R	R	MS	2	2	4	1
TSIPALA 421	Aus	Madagascar	4537693	Variety	S	S	S	S	MS	S	R	R	MR	2	1	1	5
AUS 261	Aus	Bangladesh	4537508	Breeding line	S	MS	MS	S	S	S	R	R	MS	2	0	3	4
KALI AUS	Aus	India	4537542	Landrace	S	S	S	S	S	S	R	R	MS	2	0	1	6
VISHUNPARAG	Aus	India	4537651	Landrace	S	S	MS	S	S	S	R	R	MS	2	0	2	5
AUS 361	Aus	Bangladesh	4537597	Breeding line	MR	MR	MS	MS	MR	S	MS	R	MR	1	4	3	1
KALA RATA 1-24	Aus	India	4537433	Breeding line	S	S	S	S	S	S	R	MR	S	1	1	0	7
NANHI	Aus	India	4537442	Landrace	S	MS	S	S	S	S	R	MR	S	1	1	1	6
AUS 257	Aus	Bangladesh	4537507	Breeding line	S	S	S	S	MS	S	MR	R	S	1	1	1	6
N 22	Aus	India	4537547	Variety	S	S	MS	S	S	S	MR	R	S	1	1	1	6
RAUSRR 5	Aus	India	4537553	Variety	S	MS	MS	S	MS	S	MR	R	MS	1	1	4	3
BLACK GORA (NCS 12)	Aus	India	4537562	Landrace	S	S	S	S	S	S	MR	R	S	1	1	0	7
TUPA 501	Aus	Bangladesh	4537600	Breeding line	S	S	MS	S	S	S	MR	R	MS	1	1	2	5
KATAK TARA	Aus	India	4537641	Landrace	S	S	S	S	S	S	R	MR	S	1	1	0	7
PULAU AUS	Aus	Bangladesh	4537551	Landrace	S	S	S	S	S	S	MR	MR	S	0	2	0	7
ARC 6578	Aus	India	4537555	Landrace	S	S	S	S	S	S	MR	MR	S	0	2	0	7
BROWN GORA	Aus	India	4537563	Landrace	S	S	S	S	S	S	MR	MR	MS	0	2	1	6
SUWANDA AL	Aus	Sri Lanka	4537642	Landrace	S	S	S	S	S	S	MR	MR	S	0	2	0	7
BASMATI	Aus	India	4537644	Landrace	S	S	S	S	MS	S	MR	MR	MS	0	2	2	5
BASMATI	Aus	India	4537645	Landrace	S	S	S	S	S	S	MR	MR	S	0	2	0	7
KHARSU 80 A	Aus	Pakistan	4537439	Landrace	S	S	S	S	S	S	S	S	S	0	0	0	9
KAY NOI LEUANG	Indica3	Lao People's Democratic Republic	4537647	Landrace	MR	R	R	MR	R	MS	R	MR	MR	4	4	1	0
MYOTAW	Indica3	Myanmar	4537654	Landrace	S	S	MS	S	R	S	MS	MS	S	1	0	3	5
MAYATAUNG	Indica3	Myanmar	4537648	Landrace	S	S	S	S	S	S	S	S	S	0	0	0	9
SSAL BYEO 2	Japonica/Aromatic	Korea	4537587	Landrace	R	R	MR	MR	R	MS	R	R	R	6	2	1	0
CHAHORA 144	Japonica/Aromatic	Pakistan	4537681	Landrace	MS	R	MR	MR	MR	S	R	R	R	4	3	1	1
TAINUNG 72	Japonica/Aromatic	Taiwan	4537646	Variety	MS	MR	MR	MR	MR	MS	R	R	MR	2	5	2	0
KINMAZE	Japonica/Aromatic	Japan	4537617	Variety	MS	MR	MR	MS	MS	S	R	R	MS	2	2	4	1
HWASEONG	Japonica/Aromatic	Korea	4537619	Variety	MS	MR	MR	S	MS	MS	R	R	MS	2	2	4	1
HAGINOMAE MOCHI	Japonica/Aromatic	Japan	4537659	Variety	MS	MR	MR	MS	MS	S	R	R	MS	2	2	4	1
PI 298967-1	Japonica/Aromatic	Australia	4537695	Breeding line	S	MS	MR	MS	MS	S	R	R	MR	2	2	3	2
AMARELO	Japonica/Aromatic	Hungary	4537628	Variety	MS	MS	MR	S	MS	S	R	R	MS	2	1	4	2
AMAROO	Japonica/Aromatic	Australia	4537630	Variety	MS	MR	MS	S	S	S	R	R	MS	2	1	3	3
LANGI	Japonica/Aromatic	Australia	4537631	Variety	S	S	MS	S	S	S	R	R	MR	2	1	1	5
MALAGKIT PUTI	Japonica/Aromatic	Philippines	4537666	Landrace	S	MS	MS	S	S	S	R	R	MR	2	1	2	4
KHAO HAHNG	Japonica/Aromatic	Thailand	4537670	Landrace	S	MS	S	S	MS	S	R	R	MR	2	1	2	4
KAMENOO	Japonica/Aromatic	Japan	4537687	Variety	S	MS	MS	S	MS	S	R	R	MR	2	1	3	3
S 4542 A 3-49B-2-12	Japonica/Aromatic	USA	4537690	Breeding line	S	MS	MS	S	S	S	R	R	MR	2	1	2	4
TAIPEI 309	Japonica/Aromatic	Taiwan	4537691	Variety	S	MS	MS	MS	MS	MS	R	R	MR	2	1	5	1
TOKYO SHINO MOCHI	Japonica/Aromatic	Korea	4537694	Landrace	S	MR	MS	S	S	MS	R	R	MS	2	1	3	3
TOPLOEA 70/76	Japonica/Aromatic	Romania	4537697	Breeding line	MS	MS	MR	MS	MS	S	R	R	MS	2	1	5	1
IR 71525-19-1-1	Japonica/Aromatic	IRRI	4537518	Breeding line	S	MS	MS	S	S	S	R	R	MS	2	0	3	4
HSIANG KENG NUO	Japonica/Aromatic	China	4537652	Variety	S	MS	MS	MS	S	S	R	R	MS	2	0	4	3
NOVA	Japonica/Aromatic	USA	4537689	Variety	S	MS	MS	S	S	S	R	R	MS	2	0	3	4
OSOGOVKA	Japonica/Aromatic	Macedonia	4537696	Variety	S	MS	MS	S	S	S	R	R	MS	2	0	3	4
YRL-1	Japonica/Aromatic	Australia	4537700	Variety	S	MS	MS	S	S	S	R	R	MS	2	0	3	4
RINALDO BERSANI	Japonica/Aromatic	Italy	4537701	Variety	S	MS	S	S	S	S	R	R	S	2	0	1	6
PI17722	Japonica/Aromatic	Turkey	4537627	Landrace	MR	MR	MR	MR	MR	S	R	MR	MR	1	7	0	1
TAICHUNG 65	Japonica/Aromatic	Burkina Faso	4537505	Variety	MS	MR	MR	MS	MS	MS	R	MR	MR	1	4	4	0
GOGO LEMPUK	Japonica/Aromatic	Indonesia	4537686	Landrace	S	MS	S	S	MS	S	R	MR	MR	1	2	2	4
BASMATI 370	Japonica/Aromatic	India	4537650	Landrace	S	MS	S	S	S	S	MR	R	S	1	1	1	6
DAW DAM	Japonica/Aromatic	Thailand	4537667	Landrace	S	S	MS	S	S	S	R	MR	MS	1	1	2	5
DOONGARA	Japonica/Aromatic	Australia	4537672	Variety	S	MS	MS	S	MS	S	MR	R	MS	1	1	4	3
LIJIANG XINTUAN HEIGU (AC 59323)	Japonica/Aromatic	China	4537676	Variety	MS	S	MS	S	S	S	R	MR	MS	1	1	3	4
N 12	Japonica/Aromatic	India	4537688	Variety	S	MS	S	S	S	S	R	MR	MS	1	1	2	5
FIROOZ	Japonica/Aromatic	Iran	4537685	Variety	S	MR	S	S	S	S	MR	MR	MR	0	4	0	5
MALAGKIT PIRURUTONG	Japonica/Aromatic	Philippines	4537673	Landrace	S	MS	MS	S	S	S	MR	MR	MR	0	3	2	4
DOURADO AGULHA	Japonica/Aromatic	Brazil	4537683	Landrace	S	MR	S	MS	MS	S	MR	MR	MS	0	3	3	3
RASOMOTRAFOTSY	Japonica/Aromatic	Madagascar	4537649	Landrace	S	MS	MS	S	S	S	MR	MR	MS	0	2	3	4
BAGHLANI NANGARHAR	Japonica/Aromatic	Afghanistan	4537680	Landrace	MS	S	MS	S	MS	MS	MR	S	S	0	1	4	4
ADDAY SEL	Japonica/Aromatic	India	4537615	Variety	S	MS	MS	S	MS	S	S	MS	MS	0	0	5	4
a Grouping based on phylogenetic and population structure analysis using 1,193 SNPs from GBS
b Origin of the germplasm based on International Rice Information Syustem (IRIS) database
c Unique genotype IDs after single seed descent generated from the International Rice Information System (IRIS) database
