# Supplementary material for: Genome-wide Association Analysis Tracks Bacterial Leaf Blight Resistance Loci In Rice Diverse Germplasm
Source: Rice (N Y). 2017 Mar 21;10:8. doi: 10.1186/s12284-017-0147-4 (PMC5359197; doi:10.1186/s12284-017-0147-4)
Supplement: Supplementary file 5 — Significant GWAS SNP hits that are flanking/overlapping with known resistance genes for bacterial blight. (XLSX 92 kb) [file 12284_2017_147_MOESM5_ESM.xlsx]

## Sheet: Table2
Table S2. Significant GWAS SNP hits that are flanking/overlapping with known resistance genes for bacterial blight.
Xoo Strains Highly associated With	Range of Peak (bp)	Average Linkage Disequilibrium (R2) from most significant SNPa	Marker	Chromosome	Position	Minor Allele	Major Allele	Minor Allele Frequencyb	Major Allele Frequencyc	EMMAX P-Valuesd	EMMAX Bonferroni P-Valuese	EMMAX False Discovery Rate (FDR)f	EMMAX Proportion of Variance Explainedg	MLMM Bonferroni P-Valuesh	MLMM Categoryi	Overlapping/ Flanking Known Resistance Genes
PXO112Ŧ	43	0.776187	S4_31492731	4	31492731	C	T	0.115226	0.884774	2.94087e-05	1	0.0444833	0.0866871			Xa14
			S4_31492774	4	31492774	A	G	0.102881	0.897119	6.52143e-06	0.266335	0.0156668	0.100216
PXO61,PXO86Ŧ,PXO79,PXO112£, PXO339,PXO349,PXO341£	246054	0.59	S5_353165	5	353165	T	C	0.078629	0.921371	5.61033e-14	2.29126e-09	7.63753e-10	0.254354	2.14959e-10	Cofactor	xa5
			S5_365871	5	365871	A	G	0.23444	0.76556	1.43093e-14	5.84392e-10	1.94797e-10	0.21816
			S5_369560	5	369560	T	G	0.183761	0.816239	3.90885e-20	1.59637e-15	1.59637e-15	0.296148	5.34443e-06
			S5_440644	5	440645	A	G	0.209746	0.790254	6.81e-12	2.78e-07	5.57e-08	0.18
			S5_453169	5	453169	A	G	0.181452	0.818548	1.57e-19	6.4e-15	3.2e-15	0.29	5.94711e-17	Cofactor in PXO61£ and PXO349£
			S5_597620	5	597620	T	C	0.148374	0.851626	4.56677e-06	0.186507	0.00847759	0.0836546
			S5_599219	5	599219	G	A	0.144068	0.855932	2.35796e-05	0.962989	0.0310642	0.0716317
PXO79	72465	0.73	S6_28100960	6	28100960	A	G	0.0643154	0.935685	2.14735e-06	0.0876978	0.00250565	0.110116	1.14803e-07	Cofactor in PXO79Ŧ	Xa7
			S6_28158893	6	28158893	G	A	0.0584677	0.941532	3.13502e-05	1	0.0581974	0.0695383
			S6_28160615	6	28160615	G	A	0.0612245	0.938776	2.11867e-05	0.865265	0.016966	0.0896421
			S6_28171881	6	28171881	T	C	0.0544355	0.945565	5.21186e-05	1	0.0788342	0.0657987
			S6_28171882	6	28171882	A	G	0.0544355	0.945565	5.21186e-05	1	0.0760187	0.0657987
			S6_28171883	6	28171883	C	G	0.0544355	0.945565	5.21186e-05	1	0.0733973	0.0657987
			S6_28173425	6	28173425	A	G	0.0584677	0.941532	1.56e-05	0.639	0.0245	0.09
PXO99Ŧ	1649584	0.69307	S8_25954303	8	25954303	T	C	0.118952	0.881048	4.69091e-06	0.191577	0.0239471	0.10316			xa13
			S8_25954341	8	25954341	A	C	0.118952	0.881048	4.69091e-06	0.191577	0.0212863	0.10316
			S8_26013849	8	26013849	A	G	0.12449	0.87551	1.13772e-07	0.00464646	0.00232323	0.135924
			S8_26044514	8	26044514	A	T	0.128571	0.871429	5.17015e-06	0.211149	0.0191954	0.102291
			S8_26044528	8	26044528	C	G	0.128571	0.871429	5.17015e-06	0.211149	0.0175957	0.102291
			S8_27319974	8	27319974	C	T	0.09623	0.903766	3.79e-06	0.155	0.0221	0.11
			S8_27520607	8	27520607	G	A	0.15745	0.842553	1.94e-05	0.791	0.0439	0.09
			S8_27536844	8	27536844	C	T	0.15254	0.847458	2.43e-06	0.0991	0.033	0.11
			S8_27641374	8	27641374	A	G	0.07114	0.928862	3.07e-06	0.125	0.0313	0.11
			S8_27663433	8	27663433	C	T	0.07143	0.928571	3.26e-06	0.133	0.0222	0.11
PXO61Ŧ,PXO86Ŧ,PXO71Ŧ,PXO79,PXO112Ŧ,PXO99,PXO349	443528	0.59	S11_20803033	11	20803033	G	T	0.0588235	0.941176	1.45987e-09	5.96212e-05	7.45266e-06	0.173086			Xa21
			S11_21190115	11	21190115	T	C	0.067623	0.932377	8.98111e-08	0.00366788	0.00103811	0.137977	0.00326767	Cofactor in PXO99Ŧ
			S11_21246561	11	21246561	G	C	0.0508475	0.949153	1.34574e-05	0.549598	0.0099927	0.0915114
PXO61,PXO71,PXO112,PXO341	823398	0.22	S11_27007623	11	27007623	G	A	0.489496	0.510504	2.83e-11	1.16e-06	2.32e-07	0.21			Xa4
			S11_27007628	11	27007628	G	T	0.489496	0.510504	2.83e-11	1.16e-06	1.93e-07	0.21
			S11_27603791	11	27603791	T	A	0.449597	0.550403	3.58864e-14	1.4656e-09	7.328e-10	0.242045
			S11_27603799	11	27603799	A	C	0.405242	0.594758	4.97512e-16	2.03184e-11	1.01592e-11	0.289527	4.65958e-25	Cofactor in PXO61, PXO71,PXO112£ and PXO341
			S11_27603835	11	27603835	A	T	0.139113	0.860887	4.18933e-07	0.0171092	0.000684369	0.124543	5.69243e-06	Cofactor in PXO112Ŧ
			S11_27672709	11	27672709	G	A	0.207661	0.792339	6.12655e-08	0.00250208	0.000147181	0.141288
			S11_27677853	11	27677853	C	A	0.0864198	0.91358	4.78694e-06	0.195498	0.0051447	0.102979
			S11_27831021	11	27831021	A	G	0.112245	0.887755	1.98315e-08	0.000809917	5.06198e-05	0.150992
PXO339,PXO349	801238	0.533	S12_16504381	12	16504381	A	G	0.183468	0.816532	3.56576e-08	0.00145626	0.00011202	0.118637			xa25
			S12_16507415	12	16507415	A	C	0.1875	0.8125	6.31354e-08	0.00257845	0.000143247	0.114568
			S12_16988790	12	16988790	T	C	0.188259	0.811741	3.47071e-09	0.000141744	2.02491e-05	0.135073
			S12_16988791	12	16988791	C	T	0.188259	0.811741	3.47071e-09	0.000141744	1.7718e-05	0.135073
			S12_17038192	12	17038192	C	G	0.38843	0.61157	2.68972e-06	0.109848	0.00366161	0.0875143
			S12_17065002	12	17065002	C	G	0.210638	0.789362	1.01741e-05	0.41551	0.00966303	0.0777972
			S12_17065005	12	17065005	A	G	0.225532	0.774468	2.09518e-06	0.0855671	0.00295059	0.0893323
			S12_17305618	12	17305618	A	G	0.159919	0.840081	4.4889e-07	0.0183327	0.000916633	0.1103
			S12_17305619	12	17305619	C	T	0.188259	0.811741	9.48618e-10	3.87416e-05	9.68539e-06	0.150822
a Average pairwise linkage disequilibrium from most significant SNP based on composite haplotype method (CHM)
b Minor allele frequency based on 248 genotypes
c Major allele frequency based on 248 genotypes
d EMMAX P-values in common hits across strains are based on the most significant values
e EMMAX Bonferroni P-values in common hits across strains are based on the most significant values
f EMMAX FDR in common hits across strains are based on the most significant values
g EMMAX Proportion of variance explained in common hits across strains are based on the most significant values
h MLMM Bonferroni P-values in common hits across strains are based on the most significant values
i MLMM Category indicates which GWAS SNP independently affects other GWAS hits
Ŧ Only detected on GWAS of 198 indica genotypes
£ Only detected on GWAS of 248 genotypes
* gene overlapping with significant SNP
