# Supplementary material for: Genome-wide Association Analysis Tracks Bacterial Leaf Blight Resistance Loci In Rice Diverse Germplasm
Source: Rice (N Y). 2017 Mar 21;10:8. doi: 10.1186/s12284-017-0147-4 (PMC5359197; doi:10.1186/s12284-017-0147-4)
Supplement: Supplementary file 6 — Significant GWAS SNP hits that are potentially novel loci for bacterial blight resistance. (XLSX 80 kb) [file 12284_2017_147_MOESM6_ESM.xlsx]

## Sheet: 0.05 Bonferroni peaks
Table S3. Significant GWAS SNP hits that are potentially novel loci for bacterial blight resistance.
Peak name	Xoo Strains Highly associated with	Range of Peak (bp)	Average Linkage Disequilibrium (R2) from most significant SNPa	Marker	Chromosome	Position	EMMAX P-Valuesb	EMMAX Bonferroni P-Valuesc	EMMAX False Discovery Rate (FDR)d	EMMAX Proportion of Variance Explainede	MLMM Bonferroni P-Valuesf	MLMM Categoryg	Indica/Aus Major allele	Indica/Aus Minor allele	Indica/Aus Minor allele Frequency	Aus Allele Frequencyh	3k genome Allele Frequencyi	3k genome Aus Allele Frequencyj	Resistance (R) Allele k	Proposed donor population	Top candidate loci l	Annotation	Non-synonymous SNPs in 4.8 M SNP-Seek filtered set
qPXO79_6-1	PXO79Ŧ	147813	0.98	S6_21418017	6	21418017	1.58178e-06	0.0645998	0.00195757	0.112827			G	A	0.21371	0.83	0.0958	0.97	A	Indica	LOC_Os06g36570	OsSCP37 - Putative Serine Carboxypeptidase homologue	21
				S6_21539220	6	21539220	3.64188e-07	0.0148734	0.000991562	0.125771			G	A	0.21371	0.83	0.23	0.964	A	Indica	LOC_Os06g36650	ABC transporter family protein	21
				S6_21564055	6	21564055	2.8134e-06	0.114899	0.00302367	0.107715			G	A	0.201613	0.813	0.0952	0.965	A	Indica
				S6_21565830	6	21565830	9.09131e-07	0.0371289	0.00176804	0.117725			C	T	0.21371	0.83	0.0915	0.967	T	Indica
qPXO79_6-2	PXO79£	69227	0.93	S6_21828112	6	21828112	1.01569e-06	0.0414808	0.00143037	0.116746			G	C	0.217742	0.804	0.0848	0.956	C	Aus	LOC_Os06g37010	metal cation transporter	5
				S6_21897339	6	21897339	9.09131e-07	0.0371289	0.00168768	0.117725			C	T	0.189516	0.759	0.0985	0.964	T	Aus
qPXO79_6-3	PXO79£	18425	0.99	S6_22656215	6	22656215	1.47818e-06	0.0603688	0.00188653	0.113427			C	T	0.145161	0.554	0.073	0.3631	T	Aus	LOC_Os06g38294*	peptide transporter PTR2	11
				S6_22656287	6	22656287	8.55364e-07	0.0349331	0.00194073	0.118262			G	C	0.149194	0.527	0.0726	0.3731	C	Aus
				S6_22656320	6	22656320	9.09131e-07	0.0371289	0.00154704	0.117725			C	G	0.145161	0.536	0.0736	0.37	G	Aus
				S6_22656350	6	22656350	8.12965e-07	0.0332015	0.00207509	0.118711			G	A	0.149194	0.545	0.082	0.368	A	Aus
				S6_22656362	6	22656362	8.12965e-07	0.0332015	0.00195303	0.118711			C	G	0.149194	0.545	0.0727	0.3682	G	Aus
				S6_22656512	6	22656512	9.68669e-07	0.0395604	0.0014652	0.117165			C	G	0.141129	0.536	0.0705	0.3782	G	Aus
				S6_22656515	6	22656515	9.68669e-07	0.0395604	0.00141287	0.117165			C	G	0.141129	0.536	0.046	0.987 (X)	G	Aus
				S6_22674578	6	22674578	1.10261e-06	0.0450304	0.00150101	0.116021			T	C	0.141129	0.509	0.0736	0.4217	C	Aus
				S6_22674640	6	22674640	8.66573e-07	0.0353908	0.00176954	0.118148			A	G	0.149194	0.545	0.0745	0.4192	G	Aus
qPXO79_6-4	PXO79£	15350	0.96	S6_23132141	6	23132141	2.50456e-06	0.102286	0.00276449	0.108749			G	T	0.100806	0.339	0.0493	0.4221	T	Aus	LOC_Os06g38990*	receptor-like protein kinase 2 precursor	4
				S6_23147395	6	23147395	8.60693e-07	0.0351507	0.00185004	0.118208			G	A	0.100806	0.348	0.061	0.415	A	Aus
				S6_23147491	6	23147491	9.09131e-07	0.0371289	0.00148516	0.117725			C	G	0.104839	0.357	0.0592	0.3864	G	Aus
qPXO339/349_9-1	PXO339,PXO349	40	0.52	S9_22157969	9	22157969	3.66638e-10	1.49735e-05	3.74337e-06	0.159814			T	A	0.193548	0.045	0.111	0.024	ambiguous		LOC_Os09g38510*	purine permease	2
				S9_22157994	9	22157994	3.66638e-10	1.49735e-05	2.9947e-06	0.159814			G	A	0.193548	0.045	0.131	0.075	ambiguous
				S9_22158009	9	22158009	3.66638e-10	1.49735e-05	2.49558e-06	0.159814			C	T	0.193548	0.045	0.139	0.075	ambiguous
				S9_22223481	9	22223481	8.48983e-05	1	0.0541757	0.0771025			A	G	0.0524194	0.188	0.268	0.28	ambiguous
qPXO86_11-1	PXO86£	24016	0.43	S11_6382767	11	6382767	3.31971e-07	0.0135577	0.000968407	0.10267			A	T	0.149194	0.652	0.062	0.2216	T	Aus	LOC_Os11g11550	NBS-LRR disease resistance protein	4
				S11_6384046	11	6384046	7.58288e-07	0.0309685	0.00172047	0.0967058			C	G	0.145161	0.652	0.0635	0.2073	G	Aus	LOC_Os11g11580	NB-ARC domain containing protein	8
				S11_6406781	11	6406781	2.58536e-07	0.0105586	0.000959872	0.104469			A	G	0.0564516	0.071	0.2952	0.1224	G	Aus
				S11_6406783	11	6406783	6.1204e-05	1	0.0217354	0.0646154			C	T	0.108871	0.473	0.0437	0.4899	T	Aus
qPXO339/349_11-1	PXO339,PXO349	60	0.65	S11_20426432	11	20426432	1.24185e-06	0.0507171	0.00195066	0.0931317			G	C	0.150407	0	0.098	0.013	ambiguous		LOC_Os11g34860*	palmitoyltransferase TIP1	6
				S11_20426446	11	20426446	1.24185e-06	0.0507171	0.00187841	0.0931317			C	T	0.155242	0.045	0.097	0.081	ambiguous
				S11_20426472	11	20426472	8.36329e-22	3.41557e-17	3.41557e-17	0.329803	9.76053e-29	Cofactor in PXO339,PXO349	T	A	0.0548523	0.045	0.089	0.025	ambiguous
				S11_20426491	11	20426491	8.36329e-22	3.41557e-17	1.70778e-17	0.318054			T	C	0.111814	0.045	0.065	0.018	ambiguous
				S11_20426492	11	20426492	8.36329e-22	3.41557e-17	1.13852e-17	0.318054			G	A	0.201613	0.045	0.065	0.021	ambiguous
qPXO79/112/341_12-1	PXO79£,PXO112£,PXO341£	48550	0.88	S12_25691670	12	25691670	4.08176e-07	0.0166699	0.00238141	0.10118			C	T	0.0564516	0.286	0.0271	0.299	ambiguous	Aus	LOC_Os12g41490	cysteine-rich receptor-like protein kinase 8 precursor	16
				S12_25740220	12	25740220	5.4278e-07	0.0221672	0.00277089	0.0991231			C	G	0.0604839	0.277	0.0224	0.2625	ambiguous		LOC_Os12g41510	cysteine-rich receptor-like protein kinase 31 precursor	31
																				Aus	LOC_Os12g41530	cysteine-rich receptor-like protein kinase 8 precursor	6
a Average pairwise linkage disequilibrium from most significant SNP based on composite haplotype method (CHM)
b EMMAX P-values in common hits across strains are based on the most significant values
c EMMAX Bonferroni P-values in common hits across strains are based on the most significant values
d EMMAX FDR in common hits across strains are based on the most significant values
e EMMAX Proportion of variance explained in common hits across strains are based on the most significant values
f MLMM Bonferroni P-values in common hits across strains are based on the most significant values
g MLMM Category indicates which GWAS SNP independently affects other GWAS hits
h Allele frequency of the Indica/Aus minor allele in Aus subpopulation
i Allele frequency of the Indica/Aus minor allele in the 3k Genomes
j Allele frequency of the Indica/Aus minor allele in the 3k Genomes-Aus subpopulation
k Allele corresponding to most of the resistant genotypes in the Indica/Aus panel
l Top candidate loci within ±150kb physical position of significant SNPs that were implicated with disease resistance
Ŧ Only detected on GWAS of 198 indica genotypes
£ Only detected on GWAS of 248 genotypes
* gene overlapping with significant SNPs
