# Supplementary material for: Genome-wide Association Analysis Tracks Bacterial Leaf Blight Resistance Loci In Rice Diverse Germplasm
Source: Rice (N Y). 2017 Mar 21;10:8. doi: 10.1186/s12284-017-0147-4 (PMC5359197; doi:10.1186/s12284-017-0147-4)
Supplement: Supplementary file 10 — Genotype matrix of 248 genotypes across GWAS SNPs flanking/linked to Xa genes. (XLSX 152 kb) [file 12284_2017_147_MOESM10_ESM.xlsx]

## Sheet: Sheet1
Table S4. Genotype matrix of 248 genotypes across GWAS SNPs flanking/linked to Xa genes
			S4_31492731	S4_31492774	S5_440644	S5_453169	S6_28100960	S6_28158893	S6_28160615	S6_28171881	S6_28171882	S6_28171883	S6_28173425	S8_26013849	S8_26044514	S8_26044528	S8_27319974	S8_27520607	S8_27536844	S8_27641374	S8_27663433	S11_21190115	S11_21246561	S11_27603791	S11_27603799	S11_27603835	S12_17305618	S12_17305619
		Minor Allele	C	A	A	A	A	G	G	T	A	C	A	A	A	C	C	G	C	A	C	T	G	T	A	A	A	C
		Major Allele	T	G	G	G	G	A	A	C	G	G	G	G	T	G	T	A	T	G	T	C	C	A	C	T	G	T
		Minor Allele Frequencya	0.12	0.1	0.21	0.18	0.06	0.06	0.06	0.05	0.05	0.05	0.06	0.12	0.13	0.13	0.1	0.16	0.15	0.07	0.07	0.07	0.05	0.45	0.41	0.14	0.16	0.19
		Major Allele Frequencyb	0.88	0.9	0.79	0.82	0.94	0.94	0.94	0.95	0.95	0.95	0.94	0.88	0.87	0.87	0.9	0.84	0.85	0.93	0.93	0.93	0.95	0.55	0.59	0.86	0.84	0.81
Designation	IRRI GIDc	Putative Resistance Genesc	Xa14	Xa14	xa5	xa5	Xa7	Xa7	Xa7	Xa7	Xa7	Xa7	Xa7	xa13	xa13	xa13	xa13	xa13	xa13	xa13	xa13	Xa21	Xa21	Xa4	Xa4	Xa4	xa25	xa25	PXO61	PXO86	PXO79	PXO71	PXO112	PXO99	PXO339	PXO349	PXO341	Freq R	Freq MR	Freq MS	Freq S
IRBB 59	4537576	xa5,xa13,Xa21	T	G	A	A	G	A	A	C	G	G	G	A	A	C	C	G	C	A	C	T	G	A	C	A	G	C	R	R	R	R	R	R	R	R	R	9	0	0	0
IR09F154	4537424	xa5,Xa4	T	G	A	A	G	A	A	C	G	G	G	G	T	G	T	A	T	G	T	C	C	T	A	T	G	T	R	R	MR	R	R	R	R	R	R	8	1	0	0
IR08N134	4537475	Xa21,Xa4,xa25	T	G	G	G	G	A	A	C	G	G	G	G	T	G	T	A	T	G	T	T	G	T	A	T	A	T	R	R	R	R	R	MR	R	R	R	8	1	0	0
IRBB 60	4537577	xa5,xa13,Xa21,Xa4	T	G	A	A	G	A	A	C	G	G	G	A	A	C	C	G	C	A	C	T	G	T	A	T	G	C	R	R	R	MR	R	R	R	R	R	8	1	0	0
IR 72890-81-3-2-2	4537456	xa5	T	G	A	A	G	A	A	C	G	G	G	G	T	G	T	A	N	G	N	C	C	A	C	A	G	T	R	R	R	MR	R	MR	R	R	R	7	2	0	0
IRBB 66	4537579	xa5,Xa7,xa13,Xa21,Xa4	T	G	A	A	A/G	G	G	T	A	C	A	A	A	C	C	G	C	A	C	T	G/C	A/T	A/C	T	G	C/T	R	MR	R	MR	R	R	R	R	R	7	2	0	0
CBB 23	4537581	Xa23	C	A	G	G	G	A	A	C	G	G	G	G	T	G	T	A	T	G	T	C	C	T	C	T	G	T	R	R	MR	MR	R	R	R	R	R	7	2	0	0
IR05N173	4537460	xa5	T	G	A	A	N	A	A	C	G	G	G	G	T	G	T	A	T	G	T	C	C	A	C	A	G	T	R	R	R	MR	R	MS	R	R	R	7	1	1	0
IRBB 5	4537568	xa5	T	G	A	A	G	A	A	C	G	G	G	G	T	G	T	A	T	G	T	C	C	A	C	A	G	C	R	R	R	MR	R	MS	R	R	R	7	1	1	0
IR09N530	4537493		T	G	N	A/G	G	A	A	C	G	G	G	G	T	G	T	A	T	G	T	C	C	A	C	A	G	T	R	R	R	MS	R	S	R	R	R	7	0	1	1
ASE PULU JAWA	4537592	xa5	T	G	A	A	G	A	A	C	G	G	G	A	A	C	T	G	C	G	T	C	C	A	C	T	G	T	R	R	R	MS	R	MS	R	R	R	7	0	2	0
IR08N104	4537472	xa5,Xa4	T	G	A	A	G	A	A	C	G	G	G	G	T	G	T	A	T	G	T	C	C	T	A	T	G	T	R	MR	R	MR	R	MR	R	R	R	6	3	0	0
IR 72875-94-3-3-2	4537455	xa5	T	G	A	A	G	A	A	C	G	G	G	G	T	G	T	A	T	G	T	C	C	A	C	A	G	T	R	R	MR	MR	R	S	R	R	R	6	2	0	1
IR08A176	4537476	xa5,Xa4	T	G	A	A	G	A	A	C	G	G	G	G	T	G	T	A	T	G	T	C	C	T	A	T	G	T	R	R	MR	MR	R	S	R	R	R	6	2	0	1
AUS 299	4537509		T	G	G	G	G	A	A	C	G	G	G	A	A	C	C	G	C	G	T	C	C	A	C	T	G	T	R	R	MR	R	R	MS	R	R	MR	6	2	1	0
DULAR	4537514	xa5,Xa7	T	G	A	A	A	G	G	T	A	C	A	A	A	C	C	G	C	G	T	C	C	A	C	T	G	T	MR	R	R	MR	R	S	R	R	R	6	2	0	1
IRBB 62	4537578	Xa7,Xa21,Xa4	T	G	G	G	A	G	G	T	A	C	A	G	T	G	T	A	T	G	T	T	G	T	A	T	G	C	R	R	R	MS	R	MR	MR	R	R	6	2	1	0
IRBB23	4537580	Xa23	T	G	G	G	G	A	A	C	G	G	G	G	T	G	T	A	T	G	T	C	C	A	C	T	G	T	R	R	MR	MS	R	MR	R	R	R	6	2	1	0
AUS BAK TULSI	4537511	xa5	T	G	A	A	G	A	A	C	G	G	G	G	T	G	C	G	C	G	T	C	C	A	C	T	G	T	R	R	MR	MS	R	S	R	R	R	6	1	1	1
IR04A393	4537525	xa5	T	G	A	A	G	A	A	C	G	G	G	G	T	G	T	A	T	G	T	C	C	A	C	A	G	T	R	R	MR	MS	R	S	R	R	R	6	1	1	1
AUS 298	4537595	xa5	C/T	A/G	A	A	G	A	A	C	G	G	G	A	A	C	N	G	C	N	T	T	C	A	C	T	G	T	R	R	MR	MS	R	S	R	R	R	6	1	1	1
MAKALIOKA 34	4537558	xa5	N	N	A	A	G	A	A	C	G	G	G	A	A	C	T	G	C	A	C	C	C	A	C	T	G	T	R	R	MS	MS	R	S	R	R	R	6	0	2	1
TE QING	4537668	Xa14,Xa4	T	G	G	G	G	A	A/G	C	G	G	G	G	T	G	T	A	T	G	T	C	C	T	A	T	G	T	R	MS	MS	R	R	MS	R	R	R	6	0	3	0
IR09N495	4537481	xa5,Xa4	T	G	A	A	G	A	A	C	G	G	G	G	T	G	T	A	T	G	T	C	C	T	A	T	G	T	R	MR	MR	MR	R	MR	R	R	R	5	4	0	0
KALONCHI	4537434	xa5,Xa4	T	G	A	A	G	A	A	C	G	G	G	A	A	C	T	G	C	G	T	T	N	T	A	T	G	T	R	R	MR	MR	R	MS	MR	R	R	5	3	1	0
PSBRC 82	4537443	xa5	T	G	A	A	G	A	A	C	G	G	G	G	T	G	T	A	T	G	T	C	C	A	C	A	G	T	R	MR	MR	MR	R	S	R	R	R	5	3	0	1
IR 68450-36-3-2-2-3	4537450	xa5,Xa4	T	G	A	A	G	A	A	C	G	G	G	G	T	G	T	A	T	G	T	C	C	T	A	T	G	T	R	MR	MR	R	R	MS	R	R	MR	5	3	1	0
KALIMEKRI 77-5	4537584	xa5,Xa4	T	G	A	A	G	A	N	C	G	G	A	G	T	G	C	G	C	G	T	T	N	T	C	T	G	T	MR	R	MR	MR	R	MS	R	R	R	5	3	1	0
DV 86	4537585	xa5,Xa7	C	A	A	A	A	G	G	T	A	C	A	G	T	G	T	A	T	G	T	C	C	A	C	T	G	T	MR	MR	R	MR	R	MS	R	R	R	5	3	1	0
PSB RC82	4537550	xa5	T	G	A	A	G	A	A	C	G	G	G	G	T	G	T	A	T	G	N	C	C	A	C	A	G	T	R	R	MR	MS	MR	S	R	R	R	5	2	1	1
CHENGRI	4537590	xa5	N	N	A	A	G	A	A	C	G	G	G	G	A	C	T	G	C	A	C	T	N	A	C	T	G	T	R	R	MR	S	R	S	MR	R	R	5	2	0	2
AUS 307	4537596		T	G	N	A	A/G	A	A	C	G	G	G	A	N	N	C	G	N	G	T	C	C	A	C	T	G	T	MR	R	R	MS	R	S	MR	R	R	5	2	1	1
CIHERANG	4537419	Xa4	T	G	G	G	G	A	A	C	G	G	G	G	T	G	T	A	T	G	T	C	C	T	A	T	G	T	R	S	S	MR	R	S	R	R	R	5	1	0	3
IR 42	4537429	Xa4	T	G	G	G	G	A	A	C	G	G	G	G	T	G	T	A	T	G	T	C	C	T	A	T	G	T	R	MS	MS	MR	R	S	R	R	R	5	1	2	1
KHAIYAN	4537436	xa5	T	G	A	A	G	A	A	C	G	G	G	A	A	C	T	G	C	G	T	T	N	A	C	T	G	T	MR	R	MS	MS	R	S	R	R	R	5	1	2	1
IR 60	4537449	Xa4	T	G	G	G	G	A	A	C	G	G	G	G	T	G	T	N	T	G	T	C	C	T	A	T	G	T	R	MS	MS	MR	R	MS	R	R	R	5	1	3	0
NSIC RC302	4537461	Xa4	T	G	N	G	G	A	A	C	G	G	G	G	T	G	T	A	T	G	T	C	C	T	A	T	G	T	R	MS	MS	MR	R	MS	R	R	R	5	1	3	0
IR08N121	4537473	Xa4	T	G	G	G	G	A	A	C	G	G	G	G	T	G	T	A	T	G	T	C	C	T	A	T	G	T	R	MS	S	MR	R	S	R	R	R	5	1	1	2
IR10N101	4537477	Xa4	T	G	G	G	G	A	A	C	G	G	G	G	T	G	T	A	T	G	T	C	C	T	A	T	G	T	R	MS	MS	MR	R	MS	R	R	R	5	1	3	0
IR09N508	4537485	Xa4	T	G	G	G	G	A	A	C	G	G	G	G	T	G	T	A	T	G	T	C	C	T	A	T	G	T	R	MR	MS	MS	R	MS	R	R	R	5	1	3	0
IR09N519	4537488	Xa4	T	G	G	G	G	A	A	C	G	G	G	G	T	G	T	A	T	G	T	C	C	T	A	T	G	T	R	S	MS	MR	R	S	R	R	R	5	1	1	2
IR09N528	4537491	Xa4	T	G	G	G	G	A	A	C	G	G	G	G	T	G	T	A	T	G	T	C	C	T	A	T	G	T	R	MS	MS	MR	R	S	R	R	R	5	1	2	1
NSIC RC158	4537500	Xa4	T	G	G	G	G	A	A	C	G	G	G	G	T	G	T	A	T	G	T	C	C	T	A	T	G	T	R	MS	MS	MR	R	S	R	R	R	5	1	2	1
IR 70210-39-CPA 7-1-1-4-2	4537517	Xa4,xa25	T	G	N	G	N	A	A	C	G	G	G	G	T	G	T	A	T	G	T	C	C	T	A	T	A	T	R	MS	MS	MR	R	S	R	R	R	5	1	2	1
IR 77298-14-1-2-10	4537523	Xa4	T	G	G	G	G	A	A	C	G	G	G	G	T	G	T	A	T	G	T	C	C	T	A	T	G	T	R	S	MS	MR	R	S	R	R	R	5	1	1	2
IR09L324	4537530	Xa4,xa25	T	G	G	G	G	A	A	C	G	G	G	G	T	G	T	A	T	G	T	C	C	T	A	T	A	T	R	MS	MS	MR	R	S	R	R	R	5	1	2	1
IR08L118	4537534	Xa4	T	G	G	G	G	A	A	C	G	G	G	G	T	G	T	A	T	G	T	C	C	T	A	T	A/G	T	R	MS	MS	MR	R	MS	R	R	R	5	1	3	0
PSB RC80	4537549	Xa4	T	G	G	G	G	A	A	C	G	G	G	G	T	G	T	A	T	G	T	C	C	T	A	T	G	T	R	MS	MS	MR	R	MS	R	R	R	5	1	3	0
IR 71730-51-2	4537583	Xa4	T	G	G	G	G	A	A	C	G	G	G	G	T	G	T	A	T	G	N	C	C	T	A	T	G	T	R	MS	S	R	R	S	MR	R	R	5	1	1	2
TKM 6	4537618	Xa4	T	G	N	G	G	A	A	C	G	G	G	G	T	G	T	A	T	G	T	C	C	T	A	T	G	T	MR	MS	MS	R	R	S	R	R	R	5	1	2	1
MATATAG 1	4537622	Xa4,xa25	T	G	G	G	G	A	A	C	G	G	G	G	T	G	T	A	T	G	T	C	C	T	A	T	A	T	R	MS	MS	MR	R	MS	R	R	R	5	1	3	0
VANDANA	4537678	Xa4	T	G	G	G	G	A	A	C	G	G	G	G	T	G	T	A	T	G	T	C	C	T	A	T	G	T	R	MS	MS	MR	R	MS	R	R	R	5	1	3	0
DV85	4537684	xa5,Xa7	C	A	A	A	A	G	G	T	A	C	A	G	T	G	T	A	T	G	T	C	C	A	C	T	G	T	MS	R	MR	S	R	MS	R	R	R	5	1	2	1
IR09N543	4537487	Xa4	T	G	G	G	G	A	A	C	G	G	G	G	T	G	T	A	T	G	T	C	C	T	A	T	G	T	R	MS	S	MS	R	S	R	R	R	5	0	2	2
KAY NOI LEUANG	4537647	Xa7,xa13	T	G	A/G	G	A	A/G	A/G	C/T	A/G	G/C	A/G	A	A/T	G/C	T	A	T	G	T	C	G/C	A	C	T	G	T	MR	R	R	MR	R	MS	R	MR	MR	4	4	1	0
IR 71700-247-1-1-2	4537452	Xa4	T	G	G	G	G	A	A	C	G	G	G	G	T	G	T	A	T	G	T	C	C	T	A	T	G	T	R	MR	MS	MR	R	MS	MR	R	R	4	3	2	0
IR08N158	4537482	xa5	T	G	A	A	G	A	A	C	G	G	G	G	T	G	T	A	T	G	T	C	C	A	C	A	G	T	MR	MR	MR	S	R	S	R	R	R	4	3	0	2
IR09N538	4537499	Xa4	T	G	G	G	G	A	A	C	G	G	G	G	T	G	T	A	T	G	T	C	C	T	A	T	G	T	R	MR	MS	R	R	MS	MR	MR	R	4	3	2	0
AUS 304	4537510	xa5	T	G	A	A	G	A	A	C	G	G	G	A	A	C	T	A	T	G	T	T	N	A	C	T	G	T	MR	R	MR	MS	R	S	MR	R	R	4	3	1	1
KALO KUCHI	4537559	xa5	T	G	A	A	G	A	A	C	G	G	G	A	A	C	T	G	C	A	C	C	C	A	C	T	G	T	R	MR	MR	S	R	S	MR	R	R	4	3	0	2
CHINSURAH BORO 2	4537586	xa5	T	G	A	A	G	A	A	C	G	G	G	G	T	G	T	A	T	G	T	C	C	A	C	T	G	T	MR	R	MR	MS	R	MS	MR	R	R	4	3	2	0
AUS 80	4537594	xa5	C	A	A	A	G	A	A	C	G	G	G	A	A	C	C	N	C	A	C	N	C	A	C	T	G	T	MR	R	MR	MS	R	S	MR	R	R	4	3	1	1
IR06A181	4537468	Xa4	T	G	G	G	G	A	A	C	G	G	G	G	T	G	T	A	T	G	T	C	C	T	A	T	G	T	R	MS	MS	MR	R	MS	MR	R	R	4	2	3	0
IR09N494	4537478	Xa4,xa25	T	G	G	G	G	A	A	C	G	G	G	G	T	G	T	A	T	G	T	C	C	T	A	T	A	T	R	MS	MS	MR	R	S	R	MR	R	4	2	2	1
IR09N527	4537490	Xa4	T	G	G	G	G	A	A	C	G	G	G	G	T	G	T	A	T	G	T	C	C	T	A	T	G	T	MR	MS	MS	MR	R	S	R	R	R	4	2	2	1
IR09N531	4537495	Xa4	T	G	G	G	G	A	A	C	G	G	G	G	T	G	T	A	T	G	T	C	C	T	A	T	G	T	R	MS	MS	MR	R	S	MR	R	R	4	2	2	1
IR01A163	4537522	Xa4	T	G	G	G	G	A	A	C	G	G	G	G	T	G	T	A	T	G	T	C	C	T	A	T	G	T	R	MS	MS	MR	R	MS	MR	R	R	4	2	3	0
BR 11	4537620	Xa4	T	G	G	G	G	A	A	C	G	G	G	G	T	G	T	A	T	G	T	C	C	T	A	T	G	T	R	MS	MS	MR	R	S	R	MR	R	4	2	2	1
MATATAG 2	4537623	Xa4,xa25	T	G	G	G	G	A	A	C	G	G	G	G	T	G	T	A	T	G	T	C	C	T	A	T	A	T	MR	S	MS	MR	R	MS	R	R	R	4	2	2	1
IR36	4537663	Xa4	T	G	G	G	G	A	A	C	G	G	G	G	T	G	T	A	T	G	T	C	C	T	A	T	G	T	R	MS	MS	MR	R	MS	R	R	MR	4	2	3	0
SAMBEGEURY	4537679	xa5,Xa7	T	G	A	A	A	G	G	T	A	C	A	G	A	C	C	G	C	G	T	C	C	A	C	T	G	T	MR	R	MS	MS	R	S	MR	R	R	4	2	2	1
IR06A144	4537467	Xa4	T	G	G	G	G	A	A	C	G	G	G	G	T	G	T	A	T	G	T	C	C	T	A	T	G	T	R	MS	MS	MS	R	S	R	R	MR	4	1	3	1
IR09N536	4537494	Xa4	T	G	G	G	G	A	A	C	G	G	G	G	T	G	T	A	T	G	T	C	C	T	A	T	G	T	R	MS	MS	R	R	S	MS	MR	R	4	1	3	1
MATATAG 3	4537624	Xa4	T	G	G	G	G	A	A	C	G	G	G	G	T	G	T	A	T	G	T	C	C	T	A	T	G	T	R	MS	MS	MR	R	S	R	MS	R	4	1	3	1
IR06N233	4537469	Xa4	T	G	G	G	G	A	A	C	G	G	G	G	T	G	T	A	T	G	T	C	C	T	A	T	G	C	R	MS	MS	R	R	MS	MS	MS	R	4	0	5	0
IRBB 7	4537569	Xa7	T	G	G	G	A	G	G	T	A	C	A	G	T	G	T	A	T	G	N	C	C	A	C	A	G	C	MS	R	R	S	R	MS	MS	MS	R	4	0	4	1
IRBB 21	4537575	Xa21	T	G	G	G	N	A	A	C	G	G	G	G	T	G	T	A	N	G	T	T	G	A	C	T	G	C	R	R	R	MR	MR	MR	MR	MR	MS	3	5	1	0
LAKSMILOTA	4537593	xa5,Xa7	T	G	A	A	A	G	G	T	A	C	A	A	A	C	C	G	C	A	C	C	C	A	C	T	G	T	MS	MR	MR	MR	R	MS	MR	R	R	3	4	2	0
IR 72868-10-1-3-2	4537453	Xa4	T	G	G	G	G	A	A	C	G	G	G	G	T	G	T	A	T	G	T	C	C	T	A	T	G	T	MR	S	S	MR	R	S	R	R	MR	3	3	0	3
IR 72870-19-2-2-3	4537454	Xa4,xa25	T	G	G	G	G	A	A	C	G	G	G	G	T	G	T	A	T	G	T	C	C	T	A	T	A	T	MR	MR	MS	MS	R	S	R	MR	R	3	3	2	1
MATATAG 9	4537457	Xa4	T	G	G	G	G	A	A	C	G	G	G	G	T	G	T	A	T	G	T	C	N	T	A	T	G	T	MR	MS	MS	MR	R	S	R	MR	R	3	3	2	1
IR06N119	4537462	Xa4	T	G	G	G	G	A	A	C	G	G	G	G	T	G	T	A	T	G	T	C	C	T	A	T	G	C	R	MR	MR	MR	R	MS	S	S	R	3	3	1	2
IR06A147	4537466	Xa4	T	G	G	G	G	A	A	C	G	G	G	G	T	G	T	A	N	G	T	C	C	T	A	T	G	T	R	MR	MS	R	R	MR	MS	MS	MR	3	3	3	0
IR08N128	4537474	Xa4	T	G	G	G	G	A	A	C	G	G	G	G	T	G	T	A	T	G	T	C	C	T	A	T	G	T	R	MR	MS	MR	R	MS	MS	MR	R	3	3	3	0
IR 83614-1007-B-B	4537535	Xa4	T	G	G	G	G	A	A	C	G	G	G	G	T	G	T	A	T	G	T	C	C	T	A	T	G	T	MR	MS	MS	MR	R	MS	R	MR	R	3	3	3	0
IR10L149	4537538	Xa4,xa25	T	G	G	G	G	A	A	C	G	G	G	G	T	G	T	A	T	G	T	C	C	T	A	T	A	T	R	MS	MS	MR	R	S	MR	MR	R	3	3	2	1
LIEN CHAN SHA PU TSAN	4537545	xa5	N	N	A	A	G	A	A	C	G	G	G	A	A	C	C	G	C	G	T	C	C	A	C	T	G	T	MR	R	MS	MS	R	S	MR	R	MR	3	3	2	1
KAL SHONI	4537556	xa5	T	G	A	A	G	A	A	C	G	G	G	A	A	C	C	G	C	G	T	T	N	A	C	T	G	T	MR	MR	MS	S	R	S	R	R	MR	3	3	1	2
ARC 11204	4537588	xa5	C	A	A	A	G	A	A	C	G	G	G	A	A	C	T	G	C	G	T	C	C	A	C	T	G	T	MR	MR	MS	S	R	S	MR	R	R	3	3	1	2
BERI	4537589	xa5	C	A	A	A	G	A	A	C	G	G	G	A	A	C	T	G	C	G	T	C	C	A	C	T	G	T	MR	MR	MS	S	R	S	MR	R	R	3	3	1	2
IR 72	4537431	Xa4	C	A	G	G	G	A	A	C	G	G	G	G	T	G	T	A	T	G	T	C	C	T	A	T	G	T	R	MS	MR	MS	R	S	MR	MS	R	3	2	3	1
PSBRC 68	4537432	Xa4	T	G	G	G	G	A	A	C	G	G	G	G	T	G	T	A	T	G	T	C	C	T	A	T	G	T	MR	S	MS	MS	R	S	R	R	MR	3	2	2	2
KAOLACK	4537435		T	G	G	G	G	A	A	C	G	G	G	G	T	G	T	A	T	G	T	C	C	A	C	T	G	T	S	R	S	S	R	S	MR	R	MR	3	2	0	4
IR09N202	4537497	Xa4	T	G	G	G	N	A	A	C	G	G	G	G	T	G	T	A	T	G	N	C	C	T	A	T	G	C/T	MR	MS	MS	MS	R	S	R	R	MR	3	2	3	1
IR 83614-1002-B-B	4537533	Xa4	T	G	A/G	G	G	A	A	C/T	A/G	G/C	G	G	T	G	N	N	N	G	N	C	C	T	A	T	G	T	MR	MS	S	S	R	S	R	R	MR	3	2	1	3
IR10L128	4537539	Xa4,xa25	T	G	G	G	G	A	A	C	G	G	G	G	T	G	T	A	T	G	T	C	C	T	A	T	A	T	MR	S	S	S	R	S	MR	R	R	3	2	0	4
IR10L146	4537541	Xa4,xa25	T	G	G	G	N	A	A	C	G	G	G	G	T	G	T	A	N	G	T	C	C	T	A	T	A	T	MR	S	MS	MS	R	S	R	R	MR	3	2	2	2
PSB RC68	4537548	Xa4	C	A	G	G	G	A	A	C	G	G	G	G	T	G	T	A	T	G	T	C	C	T	A	T	G	T	R	MS	MS	MR	R	S	MR	MS	R	3	2	3	1
RATA 21-3	4537599		C	A	G	G	G	A	G	C	G	G	G	G	T	G	T	A	T	G	T	C	C	A	C	T	G	T	MR	R	MS	S	MS	S	R	R	MR	3	2	2	2
IR09F171	4537426	Xa4	C	A	G	G	G	A	A	C	G	G	G	G	T	G	T	A	T	G	T	C	C	T	A	T	G	T	R	MS	MS	MR	R	S	S	MS	R	3	1	3	2
IR09F436	4537428	Xa4	T	G	G	G	G	A	A	C	G	G	G	G	T	G	T	A	T	G	T	C	C	T	A	T	G	C	R	S	MS	R	R	MS	MS	MS	MR	3	1	4	1
NSIC RC140	4537458	Xa4	T	G	G	G	G	A	A	C	G	G	G	G	T	G	T	A	T	G	T	C	C	T	A	T	G	C	R	S	MS	MR	R	MS	S	MS	R	3	1	3	2
IR06M141	4537464		T	G	G	G	G	A	A	C	G	G	G	G	T	G	T	N	T	G	T	C	C	A/T	A/C	T	G	T	R	MS	S	MR	R	S	S	MS	R	3	1	2	3
IR07A183	4537470	Xa4	T	G	G	G	G	A	A	C	G	G	G	G	T	G	T	A	T	G	T	C	C	T	A	T	G	C	R	MS	MS	MR	R	S	S	S	R	3	1	2	3
IR07A253	4537480	Xa4	T	G	G	G	G	A	A	C	G	G	G	G	T	G	T	A	T	G	T	C	C	T	A	T	G	C	R	MS	MS	MR	R	S	MS	S	R	3	1	3	2
IR08N209	4537484	Xa4	T	G	G	G	G	A	A	C	G	G	G	G	T	G	T	A	T	G	T	C	C	T	A	T	G	T	R	MS	MS	MS	MS	S	R	MR	R	3	1	4	1
IR09N516	4537489	Xa4	T	G	G	G	G	A	A	C	G	G	G	G	T	G	T	A	T	G	T	C	C	T	A	T	G	C	R	S	S	MR	R	MS	S	S	R	3	1	1	4
IR09N534	4537496	Xa4	T	G	G	G	G	A	A	C	G	G	G	G	T	G	T	A	T	G	T	C	C	T	A	T	G	T	R	MS	MS	MR	R	MS	MS	MS	R	3	1	5	0
IR09N537	4537498	Xa4	T	G	G	G	G	A	A	C	G	G	G	G	T	G	T	A	T	G	T	C	N	T	A	T	G	T	R	MS	MS	R	R	MS	MS	MS	MR	3	1	5	0
NSIC RC222	4537503	Xa4	T	G	G	G	G	A	A	C	G	G	G	G	T	G	T	A	T	G	T	C	C	T	A	T	G	T	R	MS	MS	MR	R	MS	MS	MS	R	3	1	5	0
IR 77298-5-6-18	4537524	Xa4	T	G	G	G	G	A	A	C	G	G	G	G	T	G	T	A	T	G	T	C	C	T	A	T	G	C	R	S	MS	MR	R	MS	S	MS	R	3	1	3	2
IR09L343	4537531	Xa4	C	A	G	G	G	A	A	C	G	G	G	G	T	G	T	A	T	G	T	C	C	T	A	T	G	T	R	S	MS	MS	R	S	R	MS	MR	3	1	3	2
IR64	4537632	Xa4	T	G	G	G	G	A	A	C	G	G	G	G	T	G	T	A	T	G	T	C	C	T	A	T	G	C	R	S	MS	MR	R	MS	MS	MS	R	3	1	4	1
ASHI BINNI	4537664	xa25	C	A	G	G	G	A	A	C	G	G	G	G	T	G	T	A	T	G	T	C	C	A	C	T	A	T	S	R	MS	MS	R	S	MR	R	MS	3	1	3	2
IR64	4537675	Xa4	T	G	G	G	G	A	A	C	G	G	G	G	T	G	T	A	T	G	T	C	C	A/T	A/C	T	G	C	R	S	MS	MR	R	S	S	MS	R	3	1	2	3
SUNDENSIS	4537698	Xa4	T	G	G	G	G	A	A	C	G	G	G	G	T	G	T	A	T	G	T	C	C	T	A	T	G	C	R	MS	MS	MR	R	MS	MS	MS	R	3	1	5	0
AUSBORO	4537418		C	A	G	G	G	A	A	C	G	G	G	G	T	G	T	A	T	G	T	T	N	A	C	T	G	T	S	MS	S	MS	R	S	R	R	MS	3	0	3	3
IR06N155	4537465	Xa4	T	G	G	G	G	A	N	C	G	G	G	G	T	G	T	A	T	G	T	C	C	T	A	T	G	C	R	MS	MS	MS	R	S	MS	MS	R	3	0	5	1
IR09N503	4537483	Xa4	T	G	G	G	G	A	A	C	G	G	G	G	T	G	T	A	T	G	T	C	C	T	A	T	G	C	R	MS	MS	MS	R	MS	S	MS	R	3	0	5	1
IR08N210	4537486	Xa4	T	G	G	G	G	A	A	C	G	G	G	G	T	G	T	A	T	G	T	C	C	T	A	T	G	T	R	S	S	MS	R	MS	MS	MS	R	3	0	4	2
IR09N529	4537492	Xa4	T	G	G	G	G	A	A	C	G	G	G	G	T	G	T	A	T	G	T	C	C	T	A	T	G	T	R	MS	MS	MS	R	MS	MS	S	R	3	0	5	1
KALIA	4537543	xa5	C	A	A	A	G	A	A	C	G	G	G	A	A	C	C	G	C	A	C	C	C	A	C	T	G	T	MR	MR	MR	MS	R	S	MR	R	MR	2	5	1	1
IR 77080-B-34-3	4537521	Xa4,xa25	T	G	G	G	G	A	A	C	G	G	G	G	T	G	T	A	T	G	T	C	N	T	A	T	A	T	MR	S	MS	MR	R	S	MR	MR	R	2	4	1	2
PURA NUKNA	4537591	xa5	N	N	A	A	G	A	A	C	G	G	G	A	A	C	T	G	C	A	C	C	C	A	C	T	G	T	MS	MR	MR	MS	R	S	MR	MR	R	2	4	2	1
BEGUNBICHI 348	4537598		C	A	N	G	G	A	A	C	G	G	G	G	T	G	N	A	T	G	T	C	G	A	C	T	G	T	S	MR	R	MS	MR	MS	MR	R	MR	2	4	2	1
BASMATI BAHAR (LONGER GRAIN)	4537643	xa5,Xa4	T	G	A	A	G	A	A	C	G	G	G	G	T	G	T	A	T	G	T	C	C	T	C	T	G	T	MR	MR	MS	S	MR	S	MR	R	R	2	4	1	2
CT 9993-5-10-1-M	4537513		C	A	A/G	G	G	A	A	C	G	G	G	A/G	A/T	G/C	T	A	N	G	T	T	C	A/T	A/C	T	G	T	MR	MR	MS	MR	R	MS	MS	MS	R	2	3	4	0
THASANO 1	4537626	Xa4	T	G	G	G	G	A	A	C	G	G	G	G	T	G	N	A	T	G	T	C	C	T	A	T	G	C	MR	MR	MS	MR	R	S	MS	MS	R	2	3	3	1
PSB RC88	4537634	Xa4	T	G	G	G	G	A	A	C	G	G	G	G	T	G	T	N	T	G	T	N	C	T	A	T	G	C	R	MS	MS	MR	R	MR	MS	MS	MR	2	3	4	0
SANHUANGZHAN NO 2	4537669	Xa4	T	G	G	G	G	A	A	C	G	G	G	G	T	G	T	A	T	G	T	C	C	T	A	T	G	C	MR	MS	MS	R	R	MS	MS	MR	MR	2	3	4	0
IR 65	4537702	Xa4	T	G	G	G	G	A	A	C	G	G	G	G	T	G	T	A	N	G	T	C	C	T	A	T	G	T	MR	S	MS	S	R	S	MR	MR	R	2	3	1	3
CODY	4537420	Xa4	T	G	G	G	G	A	A	C	G	G	G	G	T	G	T	A	T	G	T	C	C	T	A	T	G	T	MR	S	MS	S	MS	S	R	R	MR	2	2	2	3
IR09F153	4537423		T	G	G	G	G	A	A	C	G	G	G	G	T	G	T	A	T	G	N	C	C	A	C	A	A/G	T	S	MR	MS	S	MS	MS	R	R	MR	2	2	3	2
SWARNA	4537444	xa25	T	G	G	G	G	A	A	C	G	G	G	G	T	G	T	A	T	G	T	C	C	A	C	T	A	T	MS	MS	MS	MS	MR	S	R	R	MR	2	2	4	1
IR04A428	4537459	Xa4	T	G	G	G	G	A	A	C	G	G	G	G	T	G	T	A	T	G	T	C	C	T	A	T	G	T	MR	MS	MR	MS	R	S	MS	MS	R	2	2	4	1
IR09A228	4537479	Xa4	T	G	G	G	G	A	A	C	G	G	G	G	T	G	T	A	T	G	T	C	C	T	A	T	G	C	MR	MS	MS	MR	R	MS	MS	MS	R	2	2	5	0
NSIC RC214	4537502	Xa4	T	G	G	G	G	A	A	C	G	G	G	G	T	G	T	A	T	G	T	C	C	T	A	T	G	T	MR	S	MS	MR	R	S	MS	MS	R	2	2	3	2
BASMATI MWEA	4537512		T	G	G	G	G	A	A	C	G	G	G	G	T	G	T	A	T	G	T	C	G	A	C	T	G	T	S	MS	MS	S	MR	S	R	R	MR	2	2	2	3
IR06L161	4537526	Xa4	T	G	G	G	G	A	A	C	G	G	G	G	T	G	T	A	T	G	T	C	N	T	A	T	G	T	MR	MS	MS	MR	R	S	S	MS	R	2	2	3	2
PERLA	4537557	Xa4	T	G	G	G	G	A	A	C	G	G	G	G	T	G	T	A	T	G	T	C	C	T	A	T	G	C	MS	MS	MS	MR	R	MS	MS	MR	R	2	2	5	0
TUPA 730	4537601		C	A	A	G	G	A	A/G	C	G	G	G	G	T	G	T	A	T	G	T	C	C	A	C	T	G	T	MS	MR	MR	MS	MS	S	R	R	MS	2	2	4	1
MATATAG 3	4537616	Xa4	T	G	G	G	G	A	A	C	G	G	G	G	T	G	T	A	T	G	T	C	C	T	A	T	G	C	MR	MS	MS	MR	R	MS	MS	MS	R	2	2	5	0
IRRI 105	4537633	Xa4	T	G	G	G	G	A	A	C	G	G	G	G	T	G	T	A	T	G	T	C	C	T	A	T	G	T	MR	MS	MS	MR	R	MS	MS	MS	R	2	2	5	0
IR 81896-B-B-74	4537529	xa25	T	G	G	G	G	A	A	C	G	G	G	G	T	G	T	A	T	G	T	N	C	A	C	T	A	T	S	MS	MS	S	MR	S	R	R	S	2	1	2	4
IR09L317	4537532	Xa4,xa25	T	G	G	G	G	A	A	C	G	G	G	G	T	G	T	A	T	G	T	C	C	T	A	T	A	T	MR	MS	MS	MS	R	S	MS	MS	R	2	1	5	1
IRBB 4	4537567	Xa4	T	G	G	G	G	A	A	C	G	G	G	G	T	G	T	A	T	G	T	C	C	T	A	T	G	C	MR	MS	MS	MS	R	MS	S	MS	R	2	1	5	1
IR78221-19-6-82-B-B	4537610		T	G	N	G	G	A	N	C	G	G	G	G	T	G	T	A	T	G	T	C	C	A	C	T	G	T	S	MS	MS	S	MS	S	R	R	MR	2	1	3	3
BIRAIN 360	4537665		T	G	G	G	G	A	A	C	G	G	G	G	T	G	T	A	T	G	T	C	C	A	C	T	G	T	S	R	MS	S	R	S	MS	MR	MS	2	1	3	3
TSIPALA 421	4537693		T	G	G	G	G	A	A	C	G	G	G	G	T	G	T	A	T	G	T	C	C	A	C	T	G	T	S	S	S	S	MS	S	R	R	MR	2	1	1	5
KHAO MINE LAR	4537438	xa25	T	G	N	G	G	A/G	A	C	G	G	G	G	T	G	N	A	T	G	N	C	C	T	C	T	A	T	S	S	S	S	S	S	R	R	S	2	0	0	7
PSB RC18	4537504	Xa4	T	G	G	G	G	A	A	C	G	G	G	G	T	G	T	A	T	G	T	C	C	T	A	T	G	T	MS	MS	MS	MS	R	S	MS	MS	R	2	0	6	1
AUS 261	4537508	xa5	C	A	A	A	G	A	A	C	G	G	G	A	A	C	C	G	N	G	T	C	C	A	C	T	G	T	S	MS	MS	S	S	S	R	R	MS	2	0	3	4
IR 55419-04	4537515	xa25	T	G	G	G	G	A	A	C	G	G	G	G	T	G	T	A	T	G	T	C	C	A	C	T	A	T	S	MS	MS	S	MS	S	R	R	MS	2	0	4	3
IR 81896-B-B-431	4537528	xa25	T	G	G	G	G	A	A	C	G	G	G	G	T	G	T	A	T	G	T	C	C	A	C	T	A	T	S	MS	MS	S	MS	S	R	R	MS	2	0	4	3
IR 84170-1519-B	4537536	xa25	T	G	G	G	G	A	A	C	G	G	G	G	T	G	T	A	T	G	T	C	C	A	C	T	A	T	S	MS	MS	S	MS	S	R	R	MS	2	0	4	3
KALI AUS	4537542		T	G	G	G	N	A	A	C	G	G	G	G	N	N	C	G	C	G	T	T	N	A	C	T	G	T	S	S	S	S	S	S	R	R	MS	2	0	1	6
RAUSRR 30	4537552	xa25	T	G	G	G	G	A	A	C	G	G	G	G	T	G	T	A	T	G	T	C	C	A	C	T	A	T	S	S	MS	S	MS	S	R	R	S	2	0	2	5
IRBB 10	4537571		T	G	G	G	G	A	A	C	G	G	G	G	T	G	T	A	T	G	T	C	C	A	C	T	G	C	S	R	MS	S	R	S	S	MS	S	2	0	2	5
IR78221-19-6-99-B-B	4537602		T	G	G	G	G	A	A	C	G	G	G	G	T	G	T	N	T	G	T	C	C	A	C	T	G	T	S	MS	MS	S	MS	S	R	R	MS	2	0	4	3
IR78222-20-7-148-2-B	4537603	xa25	T	G	G	G	G	A	A	C	G	G	G	G	T	G	T	A	T	G	T	C	C	A	C	T	A	T	S	S	MS	S	MS	S	R	R	MS	2	0	3	4
IR78221-19-6-7-B-B	4537605		T	G	G	G	N	A	A	C	G	G	G	G	T	G	T	A	T	G	T	C	C	A	C	T	G	T	S	MS	MS	S	MS	S	R	R	MS	2	0	4	3
IR78221-19-4-54-B-B	4537606		T	G	G	G	G	A	A	C	G	G	G	G	T	G	N	N	T	G	T	C	C	A	C	T	G	T	S	MS	MS	S	MS	S	R	R	S	2	0	3	4
IR78221-19-6-56-B-B	4537607		T	G	G	G	G	A	A	C	G	G	G	G	T	G	T	A	T	G	T	C	C	A	C	T	G	T	S	S	MS	S	MS	S	R	R	MS	2	0	3	4
IR78221-19-3-196-B-B	4537608	xa25	T	G	N	G	G	A	A	C	G	G	G	N	T	G	T	N	T	G	T	N	C	A	C	T	A	T	S	MS	MS	S	S	S	R	R	MS	2	0	3	4
VISHUNPARAG	4537651	Xa7	T	G	G	G	A	G	G	T	A	C	A	G	T	G	T	G	C	A	C	C	C	A	C	T	G	T	S	S	MS	S	S	S	R	R	MS	2	0	2	5
SAMBHA MAHSURI	4537671	xa25	T	G	G	G	G	A	A	C	G	G	G	G	T	G	T	A	T	G	T	C	C	T	C	T	A	T	S	MS	MS	S	MS	S	R	R	MS	2	0	4	3
CO 39	4537677		T	G	G	G	G	A	A	C	G	G	G	G	T	G	T	A	T	G	T	C	C	A	C	T	G	T	S	S	MS	S	MS	S	R	R	MS	2	0	3	4
AUS 361	4537597	xa5?,Xa7?	T	G	A	A	A	G	G	T	A	C	A	A	A	C	C	A	T	G	T	C	C	A	C	T	G	T	MR	MR	MS	MS	MR	S	MS	R	MR	1	4	3	1
IRBB 8	4537570		T	G	G	G	G	A	A	C	G	G	G	G	T	G	T	A	T	G	T	C	C	A	C	A	G	C	MS	MR	MR	MS	MR	MS	MS	MS	R	1	3	5	0
IR 77542-551-1-1-1-1-2	4537582	Xa4	T	G	G	G	G	A	A	C	G	G	G	G	T	G	T	A	T	G	T	C	C	T	A	T	G	T	MR	MS	MS	MR	R	S	MS	S	MR	1	3	3	2
UTRI RAJAPAN	4537614	xa25	C	G	G	G	G	A	A	C	G	G	G	G	T	G	T	A	T	G	T	C	C	A	C	T	A	T	S	S	MS	S	MR	S	MR	R	MR	1	3	1	4
THADOKKHAM 1	4537625	Xa4	T	G	G	G	G	A	A	C	G	G	G	G	T	G	T	A	T	G	T	C	C	T	A	T	G	T	MR	MS	MS	MR	R	S	S	MS	MR	1	3	3	2
IR06N146	4537463		T	G	G	G	G	A	A	C	G	G	G	G	T	G	T	A	T	G	N	C	C	A	C	A	G	T	S	MS	MS	S	MS	S	MR	R	MR	1	2	3	3
IR 57514-PMI 5-B-1-2	4537516	Xa4	T	G	G	G	G	A	A	C	G	G	G	G	T	G	T	A	T	G	T	C	C	T	A	T	G	T	MR	S	MS	S	MR	S	S	S	R	1	2	1	5
IR09F185	4537427	xa25	T	G	G	G	G	A	A	C	G	G	G	G	T	G	T	A	T	G	T	C	C	A	C	T	A	T	S	S	MS	S	MS	S	MR	R	MS	1	1	3	4
KALA RATA 1-24	4537433		C	A	G	G	G	A	A	C	G	G	G	A	A	C	N	G	C	N	N	C	C	A	C	T	G	T	S	S	S	S	S	S	R	MR	S	1	1	0	7
NANHI	4537442		T	G	N	G	G	A	A	C	G	G	G	G	T	G	N	N	N	G	T	C	C	A	C	T	G	T	S	MS	S	S	S	S	R	MR	S	1	1	1	6
BALAMAWEE	4537447	xa25	T	G	G	G	G	A	A	C	G	G	G	G	T	G	T	A	T	G	T	C	C	A	C	T	A	T	S	S	MS	S	S	S	R	MR	MS	1	1	2	5
IR 71606-2-1-1-1-3-3-1-2	4537451	Xa4	T	G	G	G	G	A	A	C	G	G	G	G	T	G	T	A	T	G	T	C	C	T	A	T	G	C/T	MR	S	S	MS	R	S	MS	S	MS	1	1	3	4
AUS 257	4537507		T	G	G	G	G	A	A	C	G	G	G	A	A	C	C	G	C	G	T	C	C	A	C	T	G	T	S	S	S	S	MS	S	MR	R	S	1	1	1	6
IR 74371-70-1-1	4537520	xa25	T	G	G	G	G	A	A	C	G	G	G	G	T	G	T	A	T	G	T	C	C	A	C	T	A	T	S	S	MS	S	MS	S	MR	R	S	1	1	2	5
IR10L137	4537540	xa25	T	G	G	G	G	A	A	C	G	G	G	G	T	G	T	A	T	G	T	C	C	A	C	A	A	T	S	S	MS	S	S	S	MR	R	MS	1	1	2	5
LAL AUS	4537544	xa25	T	G	G	G	G	A	A	C	G	G	G	G	N	N	T	A	T	G	T	C	C	A	C	T	A	T	S	S	S	S	S	S	MR	R	S	1	1	0	7
N 22	4537547		T	G	G	G	A	G	A/G	T	A	C	A	G	T	G	T	G	C	G	T	C	C	A	C	T	G	T	S	S	MS	S	S	S	MR	R	S	1	1	1	6
RAUSRR 5	4537553		T	G	G	G	G	A	A	C	G	G	G	G	T	G	C	A	T	G	T	C/T	C	A	C	T	G	T	S	MS	MS	S	MS	S	MR	R	MS	1	1	4	3
BHASAMANIK	4537554	xa25	T	G	N	G	G	A	A	C	G	G	G	G	T	G	T	A	T	G	T	C	C	A	C	T	A	T	MS	MS	MS	MS	MS	S	R	MR	MS	1	1	6	1
BLACK GORA (NCS 12)	4537562		T	G	G	G	G	A	A	C	G	G	G	A	A	C	C	G	C	G	T	C	C	A	C	T	G	T	S	S	S	S	S	S	MR	R	S	1	1	0	7
BROWN GORA	4537563		T	G	G	G	G	A	A	C	G	G	G	G	T	G	T	A	T	G	T	C	C	A	C	T	G	T	S	S	S	S	S	S	R	MR	MS	1	1	1	6
TUPA 501	4537600		C	A	G	G	G	A	A	C	G	G	G	G	T	G	T	G	C	A	C	C	G	A	C	T	G	T	S	S	MS	S	S	S	MR	R	MS	1	1	2	5
IR78221-19-6-3-B-B	4537604		T	G	G	G	G	A	A	C	G	G	G	G	T	G	T	A	T	G	T	C	C	A	C	T	G	T	S	MS	MS	S	MS	S	MR	R	MS	1	1	4	3
IR78221-19-6-90-B-B	4537609		T	G	G	G	G	A	A	C	G	G	G	G	T	G	T	N	T	G	T	C	C	A	C	T	G	T	S	MS	MS	S	MS	S	MR	R	MS	1	1	4	3
UTRI MERAH	4537613	xa25	T	G	G	G	G	A/G	A	C	G	G	G	G	T	G	N	A	N	N	T	C	C	A	C	T	A	T	S	S	MS	S	MS	S	MR	R	MS	1	1	3	4
KATAK TARA	4537641	Xa7	T	G	G	G	A	G	G	T	A	C	A	G	T	G	C	G	C	A	C	C	C	A	C	T	G	T	S	S	S	S	S	S	R	MR	S	1	1	0	7
HOMNANGNOUANE	4537653	xa25	T	G	G	G	G	A	A	C	G	G	G	G	T	G	T	A	T	G	T	C	C	A	C	T	A	T	S	MS	MS	S	S	S	MR	R	MS	1	1	3	4
NSIC RC9	4537506	xa25	T	G	G	G	G	A	A	C	G	G	G	G	T	G	T	A	T	G	T	C	C	A	C	T	A	T	MS	MS	MS	S	MS	S	R	MS	MS	1	0	6	2
IRBB 14	4537574	Xa14	C	A	G	G	G	A	A	C	G	G	G	G	T	G	T	A	T	G	T	C	C	A	C	A	G	C	S	MS	MS	S	R	S	S	S	MS	1	0	3	5
MYOTAW	4537654	xa5,Xa7	C/T	A/G	A	G	A/G	A/G	A/G	C	G	G	A/G	G	T	G	T	A	T	G	T	C	C	A	C	T	A/G	T	S	S	MS	S	R	S	MS	MS	S	1	0	3	5
GAEW KHAO 27-15-10	4537658		T	G	G	G	G	A	A	C	G	G	G	G	T	G	T	A	T	G	T	C	C	A	C	T	G	T	S	S	S	S	R	S	S	MS	MS	1	0	2	6
MIN CHE NIEN HSU THOU	4537546	xa25	T	G	G	G	G	A	A	C	G	G	G	G	T	G	T	A	T	G	T	C	C	A	C	T	A	T	S	MR	MR	S	MS	S	MR	MR	MR	0	5	1	3
SL 22-613	4537699	Xa14	T	G	N	G	G	A	A	C	G	G	G	G	T	G	T	N	T	G	T	C	C	A	C	T	G	T	MS	MR	MR	MS	MS	S	MR	MR	MR	0	5	3	1
UTRI MERAH	4537612	xa25	C	G	G	G	G	A	A	C	G	G	G	G	T	G	T	N	T	G	T	C	C	T	C	T	A	T	MS	S	S	S	MR	S	MR	MR	MR	0	4	1	4
DHOLAMON 64-3	4537421		C	G	G	G	G	A	A	C	G	G	G	G	T	G	T	A	T	G	T	C	C	T	C	T	A/G	T	S	S	MS	S	MS	S	MR	MR	MS	0	2	3	4
IR09F158	4537425		T	G	G	G	G	A	A	C	G	G	G	G	T	G	T	A	N	G	T	C	C	A/T	A/C	T	G	T	S	S	MS	S	MR	S	S	S	MR	0	2	1	6
IR 68552-100-1-2	4537430	xa5	T	G	A	G	G	A	A	C	G	G	G	G	T	G	T	A	T	G	T	C	C	A	C	T	G	T	S	MS	S	S	S	S	MR	MR	MS	0	2	2	5
KHAO HLAN ON	4537437	xa25	T	G	G	G	G	A	A	C	G	G	G	G	T	G	T	N	T	G	T	C	C	A	C	A	A	T	S	S	S	S	MS	S	MS	MR	MR	0	2	2	5
MADABARU	4537440		T	G	G	G	G	A	A	C	G	G	G	G	T	G	T	A	T	G	T	C	C	A	C	T	G	T	S	S	S	S	S	S	MR	MR	S	0	2	0	7
TKM 9	4537446	Xa4	T	G	G	G	G	A	A	C	G	G	G	G	T	G	T	A	T	G	T	C	C	T	A	T	G	C	MS	S	MS	S	MR	S	MS	MS	MR	0	2	4	3
IR08M110	4537471		T	G	G	G	G	A	A	C	G	G	G	G	T	G	T	A	T	G	T	C	C	A	C	A	G	C	S	MS	MS	MS	MR	MS	MS	MS	MR	0	2	6	1
NSIC RC212	4537501		T	G	G	G	G	A	A	C	G	G	G	G	T	G	T	A	T	G	T	C	C	A	C	T	G	T	S	MS	MS	MS	MR	MS	MR	MS	S	0	2	5	2
PULAU AUS	4537551	xa25	T	G	A/G	G	G	A	A	C	G	G	G	A/G	A/T	G/C	T	A	T	G	T	C	C	A	C	N	A/G	T	S	S	S	S	S	S	MR	MR	S	0	2	0	7
ARC 6578	4537555		T	G	G	A	G	A	A	C	G	G	G	G	T	G	T	G	C	A	C	C	C	A	C	T	G	T	S	S	S	S	S	S	MR	MR	S	0	2	0	7
DHOLA AMAN (LOWLAND AMAN)	4537560	xa25	T	G	G	G	G	A	A	C	G	G	G	G	T	G	T	A	T	G	T	C	C	A	C	A	A	T	S	S	S	S	S	S	MR	MR	S	0	2	0	7
IRBB 1	4537564		T	G	G	G	G	A	A	C	G	G	G	G	T	G	T	A	T	G	T	C	C	A	C	A	G	C	MS	MS	MS	MS	MR	MS	MR	MS	MS	0	2	7	0
IRBB 3	4537566		T	G	G	G	G	A	A	C	G	G	G	G	T	G	T	A	T	G	T	C	C	A	C	A	G	C	S	MS	MS	MS	MS	S	MS	MR	MR	0	2	5	2
SUWANDA AL	4537642		T	G	G	G	A	A	A	C	G	G	G	G	T	G	T	A	T	G	T	C	C	A	C	T	N	N	S	S	S	S	S	S	MR	MR	S	0	2	0	7
BASMATI	4537644		T	G	G	G	G	A	A	C	G	G	G	N	T	G	T	G	C	A	C	C	C	A	C	T	G	T	S	S	S	S	MS	S	MR	MR	MS	0	2	2	5
BASMATI	4537645		T	G	G	G	G	A	A	C	G	G	G	N	T	G	T	N	C	A	C	C	C	A	C	T	G	T	S	S	S	S	S	S	MR	MR	S	0	2	0	7
DEE GEO WOO GEN	4537682	Xa7,Xa14	T	G	G	G	A/G	A	A	C	G	G	G	G	T	G	T	A	T	G	T	C	G/C	A	C	A	G	T	MS	MS	S	S	MR	S	MS	MR	MS	0	2	4	3
HSUNG TIENG	4537422	xa5	C	A	A	G	G	A	A	C	G	G	G	G	T	G	T	A	T	G	T	C	G	A	C	A	G	T	S	S	S	S	S	S	MS	MR	MS	0	1	2	6
THUNMAR HAMARA	4537445		T	G	G	G	G	A	A	C	G	G	G	G	A	C	T	A	T	G	T	C	C	T	C	T	G	T	S	S	S	S	S	S	MS	MR	S	0	1	1	7
NSIC RC192	4537519		T	G	G	G	G	A	A	C	G	G	G	G	T	G	T	A	T	G	T	C	C	A	C	T	G	T	S	MS	MS	S	MR	S	MS	MS	MS	0	1	5	3
182	4537561		T	G	G	G	G	A	A	C	G	G	G	G	T	G	T	A	T	G	T	C	C	A	C	T	G	T	S	S	MS	S	S	S	MS	MR	S	0	1	2	6
IRBB 11	4537572		T	G	G	G	G	A	A	C	G	G	G	G	T	G	T	A	T	G	T	C	C	A	C	A	G	C	S	MS	MS	MS	MS	S	S	MS	MR	0	1	5	3
IRBB 13	4537573	xa13	T	G	G	G	G	A	A	C	G	G	G	A	A	C	C	G	C	A	C	C	C	A	C	A	G	C	S	MS	MS	S	MS	MR	MS	MS	MS	0	1	6	2
IR 24	4537629		T	G	G	G	G	A	A	C	G	G	G	G	T	G	T	A	T	G	T	C	C	A	C	A	G	C	S	MS	MS	S	MS	S	S	MS	MR	0	1	4	4
POKKALI	4537662		T	G	G	G	G	A	A	C	G	G	G	G	T	G	T	A	T	G	T	C	C	A	C	T	G	T	S	S	MS	S	S	S	MR	MS	S	0	1	2	6
KHARSU 80 A	4537439		N	N	G	G	G	A	A	C	G	G	G	A	A	C	C	G	C	G	T	C	C	A	C	T	G	T	S	S	S	S	S	S	S	S	S	0	0	0	9
MA ZHAN (RED)	4537441		C	A	A	G	G	A	A	C	G	G	G	G	T	G	T	A	T	G	T	C	C	A	C	T	G	T	S	MS	S	S	MS	S	MS	S	MS	0	0	4	5
IR 24	4537448		T	G	G	G	G	A	A	C	G	G	G	G	T	G	T	A	T	G	T	C	C	A	C	A	G	C	S	MS	MS	S	MS	S	MS	MS	S	0	0	5	4
NSIC 2011 RC274	4537527		T	G	G	A/G	G	A	A	C	G	G	G	G	T	G	T	A	T	G	T	C	C	A	C	A	G	T	S	S	MS	S	MS	S	S	S	MS	0	0	3	6
IR 84170-1534-2-B	4537537		T	G	G	G	G	A	A	C	G	G	G	G	T	G	T	A	T	G	T	C	C	A	C	T	G	C	MS	MS	MS	S	MS	S	MS	S	MS	0	0	6	3
IRBB 2	4537565		T	G	G	G	G	A	A	C	G	G	G	G	T	G	T	A	T	G	T	C	C	A	C	A	G	C	S	MS	MS	S	MS	S	MS	MS	MS	0	0	6	3
VANDANA	4537611		T	G	G	G	G	A	A	C	G	G	G	G	T	G	T	A	T	G	T	C	C	A	C	T	G	T	S	MS	S	S	S	S	S	S	MS	0	0	2	7
CR 5272	4537635		T	G	G	G	G	A	A	C	G	G	G	G	T	G	T	A	T	G	T	C	C	A	C	A	G	C	S	S	MS	S	MS	S	S	MS	MS	0	0	4	5
DENG DENG QI	4537636		T	G	G	G	G	A	A	C	G	G	G	G	T	G	T	A	T	G	T	C	G	A	C	A	G	T	S	S	S	S	S	S	S	MS	MS	0	0	2	7
WU BAI LI	4537637		T	G	G	G	G	A	A	C	G	G	G	G	T	G	T	A	T	G	T	C	C	A	C	A	G	C	S	S	MS	S	MS	S	S	MS	MS	0	0	4	5
JUMA 58	4537638		T	G	G	G	G	A	A	C	G	G	G	G	T	G	T	N	T	G	T	C	C	A	C	T	G	C	S	MS	MS	S	S	S	S	MS	MS	0	0	4	5
IR74	4537639		T	G	G	G	G	A	A	C	G	G	G	G	T	G	T	A	T	G	T	C	C	A	C	T	G	C	S	S	MS	MS	MS	S	MS	S	MS	0	0	5	4
IR 85483-68 RIL	4537640		T	G	G	G	G	A	A	C	G	G	G	G	T	G	T	A	T	G	T	C	C	A	C	T	G	C	S	S	S	S	S	S	S	S	MS	0	0	1	8
MAYATAUNG	4537648	Xa7	T	G	A/G	G	A/G	A/G	A/G	C/T	A/G	G/C	A/G	A/G	T	G	T	A	T	G	T	C	G/C	A	C	T	G	T	S	S	S	S	S	S	S	S	S	0	0	0	9
LEUANG YAI 29-12-2	4537655		T	G	G	G	G	A	A	C	G	G	G	G	T	G	T	A	T	G	T	C	C	A	C	T	G	T	S	S	MS	S	S	S	MS	S	MS	0	0	3	6
KAW LUYOENG	4537656		T	G	G	G	G	A	A	C	G	G	G	G	T	G	T	A	T	G	T	C	C	A	C	T	G	T	S	MS	MS	S	S	S	MS	S	S	0	0	3	6
MEUY KASET	4537657		C	A	G	G	G	A	A	C	G	G	G	G	T	G	T	A	T	G	T	C	C	T	C	T	G	T	S	S	S	S	MS	S	S	S	S	0	0	1	8
PAH WEAN	4537660		T	G	G	G	G	A	A	C	G	G	G	G	T	G	T	A	T	G	T	C	C	A	C	T	G	T	S	MS	S	S	MS	S	S	S	MS	0	0	3	6
LUA SE	4537661		T	G	G	G	G	A	A	C	G	G	G	G	T	G	T	A	T	G	T	C	C	T	C	T	G	T	S	MS	S	S	MS	S	S	MS	MS	0	0	4	5
I GEO TZE	4537674	Xa14	T	G	G	G	G	A	A	C	G	G	G	G	T	G	T	A	T	G	T	C	C	A	C	A	G	T	S	S	S	S	MS	S	MS	S	MS	0	0	3	6
TADUKAN	4537692		T	G	G	G	G	A	A	C	G	G	G	G	T	G	T	A	T	G	T	C	C	T	C	T	G	T	S	MS	MS	S	S	S	S	MS	S	0	0	3	6
IR24	No GID filed		T	G	G	G	G	A	A	C	G	G	G	G	T	G	T	A	T	G	T	C	C	A	C	A	G	C	S	S	MS	S	MS	S	S	S	MS	0	0	3	6
a Minor allele frequency based on 248 indica genotypes
b Major allele frequency based on 248 indica genotypes
c Resistance genes based on pattern of disease reaction ,prior knowledge of known Xa genes in the genotypes and patterns of alleles
