# Supplementary material for: Genome-wide Association Analysis Tracks Bacterial Leaf Blight Resistance Loci In Rice Diverse Germplasm
Source: Rice (N Y). 2017 Mar 21;10:8. doi: 10.1186/s12284-017-0147-4 (PMC5359197; doi:10.1186/s12284-017-0147-4)
Supplement: Supplementary file 11 — Comparison of allele frequency of SNPs overlapping/flanking Xa genes between GWAS 198 indica genotypes and 1788 indica subset in 3 k genomes. (XLSX 46 kb) [file 12284_2017_147_MOESM11_ESM.xlsx]

## Sheet: Sheet1
Table S5. Comparison of allele frequency of SNPs overlapping/flanking Xa genes between GWAS 198 indica genotypes and 1788 indica subset in 3k genomes.
SNP	Xa gene	Chromosome	Position	GWAS 198 indica genotypes				3k genomes 1788 indica
				Minor Allele	Major Allele	Minor Allele Frequency	Major Allele Frequency	Minor Allele	Major Allele	Minor Allele Frequency	Major Allele Frequency
S4_31492731	Xa14	4	31492731	C	T	0.0732323	0.926768	C	T	0.131459	0.868541
S4_31492774	Xa14	4	31492774	A	G	0.0580808	0.941919	A	G	0.105913	0.894087
S5_440644	xa5	5	440644	A	G	0.116402	0.883598	A	G	0.036435	0.963565
S5_453169	xa5	5	453169	A	G	0.0858586	0.914141	A	G	0.00591216	0.994088
S6_28100960	Xa7	6	28100960	A	G	0.0260417	0.973958	A	G	0.022009	0.977991
S6_28158893	Xa7	6	28158893	G	A	0.0277778	0.972222	G	A	0.0128924	0.987108
S6_28160615	Xa7	6	28160615	G	A	0.0255102	0.97449	G	A	0.0151176	0.984882
S6_28171883	Xa7	6	28171883	C	G	0.0227273	0.977273	G	C	0.0731707	0.926829
S6_28173425	Xa7	6	28173425	A	G	0.0227273	0.977273	A	G	0.0176966	0.982303
S8_26013849	xa13	8	26013849	A	G	0.0304569	0.969543	A	G	0.0367978	0.963202
S8_26044514	xa13	8	26044514	A	T	0.0304569	0.969543	A	T	0.035473	0.964527
S8_26044528	xa13	8	26044528	C	G	0.0304569	0.969543	C	G	0.0365374	0.963463
S8_27319974	xa13	8	27319974	C	T	0.020725	0.979275	T	C	0.31	0.69
S8_27520607	xa13	8	27520607	G	A	0.024064	0.975936	G	A	0.2	0.8
S8_27536844	xa13	8	27536844	C	T	0.021164	0.978836	C	T	0.21	0.79
S8_27641374	xa13	8	27641374	A	G	0.020305	0.979695	A	G	0.12	0.88
S8_27663433	xa13	8	27663433	C	T	0.021164	0.978836	C	T	0.13	0.87
S11_21190115	Xa21	11	21190115	T	C	0.0358974	0.964103	T	C	0.0100953	0.989905
S11_21246561	Xa21	11	21246561	G	C	0.0515464	0.948454	G	C	0.0325042	0.967496
S11_27603791	Xa4	11	27603791	A	T	0.45202	0.54798	T	A	0.325424	0.674576
S11_27603799	Xa4	11	27603799	C	A	0.497475	0.502525	A	C	0.170034	0.829966
S11_27603835	Xa4	11	27603835	A	T	0.171717	0.828283	A	T	0.142857	0.857143
S12_17305618	xa25	12	17305618	A	G	0.19697	0.80303	A	G	0.318824	0.681176
S12_17305619	xa25	12	17305619	C	T	0.234848	0.765152	C	T	0.155543	0.844457
