# Supplementary material for: Genome-wide Association Analysis Tracks Bacterial Leaf Blight Resistance Loci In Rice Diverse Germplasm
Source: Rice (N Y). 2017 Mar 21;10:8. doi: 10.1186/s12284-017-0147-4 (PMC5359197; doi:10.1186/s12284-017-0147-4)
Supplement: Supplementary file 12 — Most significant haplotypes associated with resistance to nine Xoo strains. (XLSX 12 kb) [file 12284_2017_147_MOESM12_ESM.xlsx]

## Sheet: Sheet1
Table S6. Most significant haplotypes associated with resistance to nine Xoo strains
Xoo Strainsa	Haplotypeb Block	Genes	Average LD c	P-Valued	r2e	Number of SNPs	SNPs	Chromosome	Position
PXO61,PXO71,PXO112,PXO99,PXO341	HB3693	Xa4	0.829122	5.29912e-36	0.600255	2	S11_27603791	11	27603791
							S11_27603799	11	27603799
PXO61	HB3685	Unknown	0.2451	7.65763e-26	0.508232	3	S11_26967865	11	26967865
							S11_27007623	11	27007623
							S11_27007628	11	27007628
PXO61	HB3687	Unknown	0.933939	5.47691e-23	0.458125	2	S11_27033677	11	27033677
							S11_27033687	11	27033687
PXO86,PXO79,PXO99	HB1736	xa5	0.725912	4.32154e-17	0.38925	2	S5_440644	5	440644
							S5_453169	5	453169
PXO349	HB3793	Unknown	0.698284	8.48939e-12	0.291995	2	S12_14061839	12	14061839
							S12_14061855	12	14061855
PXO349	HB3792	Unknown	0.988961	5.95718e-11	0.278915	2	S12_14054003	12	14054003
							S12_14054020	12	14054020
PXO349	HB3788	Unknown	0.9751	1.0091e-09	0.281193	4	S12_13855025	12	13855025
							S12_13856360	12	13856360
							S12_13856388	12	13856388
							S12_13879049	12	13879049
PXO339	HB3786	Unknown	0.949017	1.69278e-08	0.241085	2	S12_13660602	12	13660602
							S12_13696801	12	13696801
PXO71	HB3460	Unknown	0.985481	7.54186e-07	0.215017	9	S11_2944229	11	2944229
							S11_2961221	11	2961221
							S11_2987276	11	2987276
							S11_3027015	11	3027015
							S11_3028186	11	3028186
							S11_3028240	11	3028240
							S11_3030980	11	3030980
							S11_3031310	11	3031310
							S11_3031351	11	3031351
PXO339	HB3810	Unknown	1	2.03224e-06	0.178383	2	S12_16988790	12	16988790
							S12_16988791	12	16988791
PXO86,PXO79	HB1805	Unknown	0.96964	0.000177409	0.173905	6	S5_6848853	5	6848853
							S5_6848953	5	6848953
							S5_6851426	5	6851426
							S5_6860086	5	6860086
							S5_6860118	5	6860118
							S5_6860145	5	6860145
PXO112	HB814	Unknown	1	0.000798096	0.153288	2	S2_24907121	2	24907121
							S2_24907123	2	24907123
aXoo strains highly associated with the haplotype based on haplotype regression analysis
bHaplotype analysis using CHM (Composite Haplotype Method) based on 12,361 SNPs detected in 3915 clocks
cAverage LD within the haplotype block based on r2 of CHM
d The most significant P-Value based on Bonferroni adjustment across Xoo strains for haplotypes detected in several strainsbased on the full model of haplotype regression analysis
e Correlation based on the full model of haplotype regression analysis
