# Supplementary material for: Genome-wide Association Analysis Tracks Bacterial Leaf Blight Resistance Loci In Rice Diverse Germplasm
Source: Rice (N Y). 2017 Mar 21;10:8. doi: 10.1186/s12284-017-0147-4 (PMC5359197; doi:10.1186/s12284-017-0147-4)
Supplement: Supplementary file 13 — Comparison of xa5 GWAS SNPs with SNPs derived from 3k Genomes. (XLSX 70 kb) [file 12284_2017_147_MOESM13_ESM.xlsx]

## Sheet: Xa5-region_NS-SNPs
Table S7. Comparison of xa5 GWAS SNPs with SNPs derived from 3k Genomes
												xa5 GWAS SNPs		Non-Synonymous SNPs from 3k Genomes e
											Locus Name d	LOC_Os05g01710	LOC_Os05g01750	LOC_Os05g01620	LOC_Os05g01630	LOC_Os05g01630	LOC_Os05g01690	LOC_Os05g01710	LOC_Os05g01770	LOC_Os05g01770	LOC_Os05g01830	LOC_Os05g01900	LOC_Os05g01970	LOC_Os05g02040	LOC_Os05g02040	LOC_Os05g02040	LOC_Os05g02040	LOC_Os05g02040	LOC_Os05g02040	LOC_Os05g02040
											Overlapping Gene	transcription initiation factor IIA gamma chain	TruB family pseudouridylate synthase	OsFBX155	OsFBX156	OsFBX156	expressed protein	transcription initiation factor IIA gamma chain	transposon protein	transposon protein	expressed protein	expressed protein	NAD dependent epimerase	RPA1C	RPA1C	RPA1C	RPA1C	RPA1C	RPA1C	RPA1C
											SNP Loci	S5_440644 genotype	S5_453169 genotype	370064	374590	374699	414103	437499	468562	468582	497002	515472	554145	595153	597076	597294	597343	597447	597463	597481
											MSU 7 Position (bp)	440644	453169	370064	374590	374699	414103	437499	468562	468582	497002	515472	554145	595153	597076	597294	597343	597447	597463	597481
3k Genome Genotypesa	IRIS ID b	Sub-population	PXO61 c (Race1)	PXO86 c (Race2)	PXO79 c (Race3b)	PXO71 c (Race4)	PXO112 c (Race5)	PXO99 c (Race6)	PXO339 c (Race9a)	PXO349 c (Race9b)	PXO341 c (Race10)
IRBB60	CX126	ind1B	R	R	R	MR	R	R	R	R	R	A	A	G	G	G	C	A	C	T	C		G	A	C	G	C	T	T	C
KALIA::IRGC 34699-1	IRIS 313-9626	aus	MR	MR	MR	MS	R	S	MR	R	MR	A	A	G	G	G	C	A	C	T	C		G		C	G	C	T	T	C
PSBRC82	CX358	ind1B	R	MR	MR	MR	R	S	R	R	R	A	A	G/T	G/A	G/A	C/T	A	C/T	T/C	C/A	G	G/A	G	T	A	T	G		T
DV 86::IRGC 8840-1	IRIS 313-10605	aus	MR	MR	R	MR	R	MS	R	R	R	A	A	G	G	G	C	A	C	T	A	A	G	A	C	G	C	T	T	C
AUS 299::IRGC 29087-1	IRIS 313-11055	aus	R	R	MR	R	R	MS	R	R	MR	A	A	G	G	G	C	A	C	T	A	A	G	A	C	G	C	T	T	C
BHASAMANIK::IRGC 46954-1	IRIS 313-9360	ind2	MS	MS	MS	MS	MS	S	R	MR	MS	G	G	G	A	A	T	T	C	C	A	A	G	G	T	A	T	T	T	C
CO 39	IRIS 313-8265	indx	S	S	MS	S	MS	S	R	R	MS	G	G	G	A	A	T	T	C	C	A	A	G	G	T	A	T	T	T	C
IR 57514-PMI 5-B-1-2::IRGC 117372-1	IRIS 313-10360	indx	MR	S	MS	S	MR	S	S	S	R	G	G	G	A	A	T	T	T	C	A	G	G	A	C	G	C	T	T	C
LEUANG YAI 29-12-2::IRGC 881-1	IRIS 313-9115	ind3	S	S	MS	S	S	S	MS	S	MS	G	G	G	A	A	T	T	T	C	A		A	G	T	A	T	G	G	T
N 22::IRGC 46459-1	IRIS 313-10150	aus	S	S	MS	S	S	S	MR	R	S	G	G	G	A	A	T	T	C	C	C		G	A	T	G	C	T	T	C
PAH WEAN::IRGC 78276-1	IRIS 313-8474	ind3	S	MS	S	S	MS	S	S	S	MS	G	G	T	A	A	T	T	T	C	A		A	G	T	A
PSBRC 18::IRGC 99639-1	IRIS 313-12319	ind1B	MR	S	MS	MS	R	S	R	R	MR	G	G	G	A	A	T	T	T	C	A	G	G	A	C	G	C	T	T	C
PSBRC 68::IRGC 99711-1	IRIS 313-10235	indx	R	MS	MS	MR	R	S	MR	MS	R	G	G	G	A	A	T	T	C	C	A	A	G	G	T	A	C/T	T	T	C
SANHUANGZHAN NO 2::G1	IRIS 313-15897	indx	MR	MS	MS	R	R	MS	MS	MR	MR	G	G	T	A	A	T	T	T	C	A	G	A	G	T	A	T	G	G	T
TKM6	CX120	indx	MR	MS	MS	R	R	S	R	R	R	G	G	G	A	A	T	T	C	C	A	A	G	G	T	A	T	T	T	C
a Genotypes common between the 248 Indica/Aus GWAS panel and the 3k Genomes
b Unique identifier of 3k Genomes from the Rice SNP-Seek Database
c Bacterial leaf blight data from GWAS
d Gene annotation overlapping SNPs
e Non-synonymous SNPs in the flanking region of xa5 found in the 3k Genomes from the Rice SNP-Seek Database
